# Supplementary material for: Identification of a highly expressed gene cluster likely coding for benzene activation enzymes in a methanogenic enrichment culture
Source: Appl Environ Microbiol. 2026 Mar 27;92(4):e02083-25. doi: 10.1128/aem.02083-25 (PMC13101534; doi:10.1128/aem.02083-25)
Supplement: Supplemental tables — Tables S2 to S17. [file aem.02083-25-s0002.xlsx]

## Sheet: TOC
	Supporting Information (SI) - Excel Tables
	Identification of a Highly Expressed Gene Cluster Likely Coding for Benzene Activation Enzymes in a Methanogenic Enrichment Culture
	Courtney R. A. Toth1, Olivia Molenda1, Camilla Nesbø1, Fei Luo1‡, Cheryl E. Devine1, Xu Chen1, Kan Wu1, Johnny Z. Xiao1, Rishika Puri1, Shen Guo1, Nancy Bawa1, Po-Hsiang Wang1,2, Yifeng Wei2, Robert Flick1, and Elizabeth A. Edwards1*
	1Department of Chemical Engineering and Applied Chemistry, University of Toronto, Toronto, Ontario, M5S 3E5, Canada
	2Singapore Institute of Food and Biotechnology Innovation, Agency for Science, Technology and Research (A*STAR), Singapore, 138669, Singapore
	‡Current Address: Liven Proteins Corporation, Mississauga, Ontario, L5L 1C6, Canada
	Table of Contents
	Table S2. Relative abundance of archaea, bacteria, and ORM2 in OR maintenance cultures sampled between 2019-2024
	Table S3. Summary of OR metagenomes and metagenome-assembled genomes (MAGs)
	Table S4. General features of the ORM2a metagenome-assemble genome
	Table S5. Complete and incomplete KEGG metabolic pathways identified in the ORM2a genome
		Table S5a. Summary of KEGG pathways
		Table S5b. KEGG pathway details
	Table S6. Putative transporter genes identified in the ORM2a genome
	Table S7. Gene subclusters in the ORM2a genome putatively associated with syntrophic metabolic processes
	Table S8. Putative genomic islands (GI) and prophage regions identified in the ORM2a genome
	Table S9. Putative transposase genes and pseudogenes identified in the ORM2a genome
	Table S10. Putative insertion sequences (IS) identified in the ORM2a genome
	Table S11. Proteins identified using LC-MS/MS sequencing of OR crude lysate and SDS-PAGE gel slices
	Table S12. Computational and statistical analysis of liquid chromatography tandem mass spectrometry (LC-MS/MS) output
		Table S12a. Peptide information
		Table S12b. Peptide information
	Table S13. Functional genes identified in the OR metagenomes putatively associated with the metabolism of benzoyl-CoA and related aromatic structures
	Table S14. BLASTP search results for ORM2a proteins of interest against ORM2b_MAG4 and publicly available genomes in GenBank and JGI
	Table S15. Best homology search results for ORM2a proteins coded by "Magic" and "Nanopod" gene clusters
	Table S16. Best Gene Orthology (GO) term search results for ORM2a proteins coded by "Magic" and "Nanopod" gene clusters
		Table S16a. Sequence-based results
		Table S16b. Structure-based results
	Table S17. Electron balances for anaerobic benzene degradation pathways catalyzed by ORM2a

## Sheet: Table S2. %ORM2 in OR cultures
Table S2. Relative abundance of archaea, bacteria, and ORM2 in OR maintenance cultures sampled between 2019-2024, as determined using 16S rRNA gene amplicon sequencing. Sample preparation and sequencing was conducted as outlined in Toth et al. (2021).
	Subculture (see Figure S1)	Sampling Date	# of ASVs per Sample	Total # of Reads	# of Archaeal Reads	% of Reads Belonging to Archaea	# of Bacterial Reads	% of Reads Belonging to Bacteria	# of ORM2 Reads	# of ORM2 "4d" ASV reads	# of ORM2 "ec" ASV reads	Proportion of ORM2 Reads Belonging to ORM2 ASV "4d"	Proportion of ORM2 Reads Belonging to ORM2 ASV "ec"	% of Bacterial Reads Belonging to ORM2	% of Total Reads Belonging to ORM2
	DGG-0	2019-06-18	111	48122	19369	0.402498	28753	0.597502	18284	3207	15077	0.175399	0.824601	0.635899	0.379951
	DGG-0	2019-10-25	101	45609	19722	0.432415	25887	0.567585	20466	4815	15651	0.235268	0.764732	0.79059	0.448727
	DGG-0	2020-08-05	84	55639	38797	0.697299	16842	0.302701	12250	1811	10439	0.147837	0.852163	0.727348	0.220169
	DGG-0	2022-06-22	122	64804	43829	0.676332	20975	0.323668	12684	3455	9229	0.27239	0.72761	0.60472	0.195729
	DGG-0	2022-06-24	142	57406	39405	0.686427	18001	0.313573	8887	470	8417	0.0528862	0.947114	0.493695	0.15481
	DGG-B	2019-06-14	107	64950	41201	0.634349	23749	0.365651	17471	438	17033	0.0250701	0.97493	0.735652	0.268992
	DGG-B	2019-08-07	109	59180	32844	0.554985	26336	0.445015	24259	689	23570	0.0284018	0.971598	0.921135	0.409919
	DGG-B	2019-10-01	164	102976	59226	0.575144	43750	0.424856	37587	1114	36473	0.0296379	0.970362	0.859131	0.365007
	DGG-B	2019-10-10	260	137872	62682	0.454639	75190	0.545361	54775	2709	52066	0.0494569	0.950543	0.728488	0.397289
	DGG-B	2019-11-05	196	77135	44912	0.582252	32223	0.417748	22682	348	22334	0.0153426	0.984657	0.703907	0.294056
	DGG-B	2019-12-02	214	102681	51523	0.501777	51158	0.498223	39812	476	39336	0.0119562	0.988044	0.778217	0.387725
	DGG-B	2019-12-30	177	87311	39291	0.450012	48020	0.549988	39180	357	38823	0.00911179	0.990888	0.81591	0.448741
	DGG-B	2020-01-08	218	117174	59796	0.510318	57378	0.489682	42363	550	41813	0.012983	0.987017	0.738314	0.361539
	DGG-B	2020-02-03	148	105258	57434	0.54565	47824	0.45435	43040	655	42385	0.0152184	0.984782	0.899967	0.4089
	DGG-B	2020-03-02	253	123266	51133	0.414818	72133	0.585182	43523	310	43213	0.00712267	0.992877	0.603372	0.353082
	DGG-B	2020-04-06	139	126879	56430	0.444754	70449	0.555246	50309	8437	41872	0.167704	0.832296	0.714119	0.396512
	DGG-B	2020-05-04	171	117021	64320	0.549645	52701	0.450355	43372	214	43158	0.00493406	0.995066	0.822982	0.370634
	DGG-B	2020-06-01	175	122127	54596	0.447043	67531	0.552957	56561	236	56325	0.00417249	0.995828	0.837556	0.463133
	DGG-B	2020-08-04	102	87880	56253	0.640112	31627	0.359888	26715	142	26573	0.00531537	0.994685	0.84469	0.303994
	DGG-B	2020-08-05	105	77144	47195	0.611778	29949	0.388222	24837	177	24660	0.00712646	0.992874	0.82931	0.321956
	DGG-B	2021-04-06	173	123527	65525	0.530451	58002	0.469549	28055	101	27954	0.00360007	0.9964	0.48369	0.227116
	DGG-B	2022-06-24	111	74832	23145	0.309293	51687	0.690707	44745	597	44148	0.0133423	0.986658	0.865692	0.597939
	OR-b1Ar3	2020-08-07	92	61232	44973	0.734469	16259	0.265531	11219	2006	9213	0.178804	0.821196	0.690018	0.183221
	OR-b1Ar3	2022-06-22	100	63985	41742	0.652372	22243	0.347628	17721	10446	7275	0.58947	0.41053	0.7967	0.276956
	OR-b1Ar3	2022-10-04	142	89184	62136	0.696717	26922	0.30187	15470	210	15260	0.0135747	0.986425	0.574623	0.173462
	OR-b1Ar3	2023-07-14	131	109204	63075	0.577589	45879	0.420122	30085	18437	11648	0.61283	0.38717	0.655747	0.275494
	OR-b1Ar3	2024-04-12	127	77595	50930	0.656357	26665	0.343643	18904	4734	14170	0.250423	0.749577	0.708944	0.243624
		Minimum value	84	45609	19369	0.309293	16259	0.265531	8887	101	7275	0.00360007	0.38717	0.48369	0.15481
		Maximum value	260	137872	65525	0.734469	75190	0.690707	56561	18437	56325	0.61283	0.9964	0.921135	0.597939
		Average	147.185	88147.9	47832.7	0.554426	40301.2	0.445437	29824.3	2486.7	27337.6	0.108866	0.891134	0.735571	0.330692
		STDEV	9.34463	5288.33	2561.61	0.0210637	3539.41	0.0210811	2743.11	791.442	2911.7	0.0319584	0.0319584	0.0223467	0.0201812
	Note 1: The OR consortium contains two ORM2 ASVs (see below) that differ by a single nucleotide.
	ASV "4d" most likely belongs to ORM2a. It shares 100% nucleotide identity with the closed genome of ORM2a (CP113000.1).
	ASV "ec" likely belongs to ORM2b. It shares 100% nucleotide identity with a 16S rRNA gene clone sequence of ORM2b (KT025834.1). However, we note that it also shares 100% identity with a ORM2a clone sequence from ~2010 (KT025833.1). We suspect that the ORM2a 16S rRNA gene sequence mutated between 2010 and 2016. This still needs to be confirmed.
	4d3580913ddb358155483c651801b78a			GGGCCCGCACAAGCGGTGGAGCATGTGGTTTAATTCGACGCAACGCGAAAAACCTTACCTGGGCTTGACATGCTGGTAGTAGTTAACCGAAAGGGAAACGATCCTGAGCAATCAGGAAGCCAACACAGGTGCTGCATGGCTGTCGTCAGCTCGTGTCGTGAGATGTTGGGTTAAGTCCCGTAACGAGCGCAACCCCTACCTTTATTTGCCATCATTGAGTTGGGCACTCTAAAGGAACCGCCTCGGTCAACGGGGAGGAAGGTGGGGATGACGTCAAGTCCTCATGGCCTTTATGCCCAGGGCTACACACGTGCTACAATGGCCAGTACAAAGGGCTGCAAATCCGCGAGGGTAAGCAAATCCCAAAAACCTGGTCTCAGTTCGGATTGGAGTCTGCAA…
	ec99309b01526324477eeb26464564d9			GGGCCCGCACAAGCGGTGGAGCATGTGGTTTAATTCGACGCAACGCGAAAAACCTTACCTGGGCTTGACATGCTGGTAGTAGTGAACCGAAAGGGAAACGATCCTGAGCAATCAGGAAGCCAACACAGGTGCTGCATGGCTGTCGTCAGCTCGTGTCGTGAGATGTTGGGTTAAGTCCCGTAACGAGCGCAACCCCTACCTTTATTTGCCATCATTGAGTTGGGCACTCTAAAGGAACCGCCTCGGTCAACGGGGAGGAAGGTGGGGATGACGTCAAGTCCTCATGGCCTTTATGCCCAGGGCTACACACGTGCTACAATGGCCAGTACAAAGGGCTGCAAATCCGCGAGGGTAAGCAAATCCCAAAAACCTGGTCTCAGTTCGGATTGGAGTCTGCAA…
	Table Reference
	1. Toth CRA, Luo F, Bawa N et al. Anaerobic benzene biodegradation linked to the growth of highly specific bacterial clades. Environ Sci Technol. 2021;55:7970-80 https://doi.org/10.1021/acs.est.1c00508
	Note 2: The ratio of ORM2a to ORM2b has varied by subculture and over time. Prior to 2015, two 16S rRNA gene sequences were also detected as reported below.
								Data from Figure 3 in Luo et al. (2016) showing relative abundances of ORM2a and ORM2b in OR subcultures using qPCR.
								Reference
								Luo F, Devine CE, Edwards EA. 2016. Cultivating microbial dark matter in benzene-degrading methanogenic consortia. Environ Microbiol 18:2923-2936.
								https://doi.org/10.1111/1462-2920.13121Digital Object Identifier (DOI)

## Sheet: Table S3. Metagenomes and MAGs
Table S3. Summary of OR metagenomes and metagenome-assembled genomes (MAGs). Amino acid sequences from each metagenome and MAG were included in the OR protein discovery library. Complete (closed) MAGs were submitted to both NCBI and IMG for gene prediction and calling, thus protein sequences from both pipelines were included in the updated library. Identical protein sequences were not dereplicate…
	Entry	Entry Type	Protein Annotation Pipeline	# of Protein-Coding Sequences	IMG ID	GenBank Accession No.	FigShare DOI	Original MAG Name	Taxonomic Affiliation (GTDB-tk)	Reference
	DGG-1A	Metagenomic assembly	IMG Annotation Pipeline v.4.15.1	380390	3300019861					Toth et al. (2023); this study
	DGG0	Metagenomic assembly	IMG Annotation Pipeline v.4.16.4	490884	3300028923					Toth et al. (2023); this study
	OR-b1A	Metagenomic assembly	Unspecified IMG Annotation Pipeline	15173	3300001389					Devine et al. (2013); this study
	Desulfobacterota candidate ORM2a (IMG)	Closed MAG	IMG Annotation Pipeline v.4.16.4	3116	2795385393				d__Bacteria;p__Desulfobacterota;c__WTBG01;o__JAGOGO01;f__JAGOGO01;g__G026625185;s__G026625185 sp026625185	Toth et al. (2023); this study
	Desulfobacterota candidate ORM2a (NCBI)	Closed MAG	NCBI Prokaryotic Genome Annotation Pipeline v 6.3	3013		CP113000.1			d__Bacteria;p__Desulfobacterota;c__WTBG01;o__JAGOGO01;f__JAGOGO01;g__G026625185;s__G026625185 sp026625185	Toth et al. (2023); this study
	Candidatus Nealsonbacteria DGGOD1a (IMG)	Closed MAG	IMG Annotation Pipeline v.4.16.4	1145	2791354853				d__Bacteria;p__Patescibacteria;c__Paceibacteria;o__Paceibacterales;f__UBA5738;g__UBA5738;s__UBA5738 sp022530585	Toth et al. (2023); Chen et al. (2023)
	Candidatus Nealsonbacteria DGGOD1a (NCBI)	Closed MAG	NCBI Prokaryotic Genome Annotation Pipeline v 6.3	1108		CP092821.1			d__Bacteria;p__Patescibacteria;c__Paceibacteria;o__Paceibacterales;f__UBA5738;g__UBA5738;s__UBA5738 sp022530585	Toth et al. (2023); Chen et al. (2023)
	Methanoregula sp. strain DGG0 (IMG)	Closed MAG	IMG Annotation Pipeline v.4.16.4	2262	2799112206				d__Archaea;p__Halobacteriota;c__Methanomicrobia;o__Methanomicrobiales;f__Methanospirillaceae;g__MVRE01;s__MVRE01 sp026625165	Toth et al. (2023)
	Methanoregula sp. strain DGG0 (NCBI)	Closed MAG	NCBI Prokaryotic Genome Annotation Pipeline v 6.3	2217		CP112999.1			d__Archaea;p__Halobacteriota;c__Methanomicrobia;o__Methanomicrobiales;f__Methanospirillaceae;g__MVRE01;s__MVRE01 sp026625165	Toth et al. (2023)
	Treponematales_MAG3	Draft MAG	RASTtk Pipeline (accessed March 2022)	2435			https://doi.org/10.6084/m9.figshare.21663302.v1	DGG1AHybridMetaSpadesMaxbin.003	d__Bacteria;p__Spirochaetota;c__Spirochaetia;o__Treponematales;f__UBA8932;g__UBA8932;s__UBA8932 sp002427685	Toth et al. (2023)
	ORM2b_MAG4	Draft MAG	RASTtk Pipeline (accessed March 2022)	4341			https://doi.org/10.6084/m9.figshare.21663302.v1	DGG1DGG0PaccBio_spades_scaffolds_Bin-1-refined_2_sub.contigs	d__Bacteria;p__Desulfobacterota;c__BSN033;o__UBA8473	Toth et al. (2023)
	Methanoregula_MAG6	Draft MAG	RASTtk Pipeline (accessed March 2022)	4279			https://doi.org/10.6084/m9.figshare.21663302.v1	DGG0mghsmetabat.bin.23	d__Archaea;p__Halobacterota;c__Methanomicrobia;o__Methanomicrobiales;f__Methanoregulaceae;g__Methanoregula	Toth et al. (2023)
	Bacteroidales_MAG7	Draft MAG	RASTtk Pipeline (accessed March 2022)	2718			https://doi.org/10.6084/m9.figshare.21663302.v1	DGG1AmetaspadesDGG1DGG0.bin.33.dtcontigs	d__Bacteria;p__Bacteroidota;c__Bacteroidia;o__Bacteroidales;f__FEN-979	Toth et al. (2023)
	Bacteroidales_MAG8	Draft MAG	RASTtk Pipeline (accessed March 2022)	2761			https://doi.org/10.6084/m9.figshare.21663302.v1	DGG1DGG0PEPACbiospadesmb.bin.17	d__Bacteria;p__Bacteroidota;c__Bacteroidia;o__Bacteroidales;f__BBW3;g__UBA1064;s__UBA1064 sp002316235	Toth et al. (2023)
	Bacteroidales_MAG9	Draft MAG	RASTtk Pipeline (accessed March 2022)	2412			https://doi.org/10.6084/m9.figshare.21663302.v1	DGG1A_metaspades.bin.18	d__Bacteria;p__Bacteroidota;c__Bacteroidia;o__Bacteroidales;f__UBA932;g__Bact-08	Toth et al. (2023)
	Syntrophales_MAG10	Draft MAG	RASTtk Pipeline (accessed March 2022)	2878			https://doi.org/10.6084/m9.figshare.21663302.v1	DGG0mghsmetabat.bin.6	d__Bacteria;p__Desulfobacterota;c__Syntrophia;o__Syntrophales;f__UBA2207;g__UBA4054;s__UBA4054 sp002383495	Toth et al. (2023)
	Methanothrix_MAG11	Draft MAG	RASTtk Pipeline (accessed March 2022)	2792			https://doi.org/10.6084/m9.figshare.21663302.v1	DGG1APBmetaspades_low_completion-refined_28bs	d__Archaea;p__Halobacterota;c__Methanosarcinia;o__Methanotrichales;f__Methanotrichaceae;g__Methanothrix;s__Methanothrix soehngenii	Toth et al. (2023)
	Synergistales_MAG12	Draft MAG	RASTtk Pipeline (accessed March 2022)	2157			https://doi.org/10.6084/m9.figshare.21663302.v1	DGG1DGG0PaccBio_spades_scaffolds_Bin-18-refined_0_sub.contigs	d__Bacteria;p__Synergistota;c__Synergistia;o__Synergistales;f__79-D21;g__79-D21;s__79-D21 sp002432945	Toth et al. (2023)
	Marinisomatota_MAG13	Draft MAG	RASTtk Pipeline (accessed March 2022)	2513			https://doi.org/10.6084/m9.figshare.21663302.v1	DGG0PEPACbiometaspades.bin.17	d__Bacteria;p__Marinisomatota;c__UBA2242;o__UBA2242;f__UBA2242;g__UBA2242;s__UBA2242 sp002347855	Toth et al. (2023)
	Marinisomatota_MAG14	Draft MAG	RASTtk Pipeline (accessed March 2022)	2443			https://doi.org/10.6084/m9.figshare.21663302.v1	DGG1A_metaspades.bin.21	d__Bacteria;p__Marinisomatota;c__UBA2242;o__UBA2242;f__UBA2242;g__UBA2242;s__UBA2242 sp002347855	Toth et al. (2023)
	Methanoregula_MAG15	Draft MAG	RASTtk Pipeline (accessed March 2022)	3833			https://doi.org/10.6084/m9.figshare.21663302.v1	DGG1AmegahitsensMaxbin.019	d__Archaea;p__Halobacterota;c__Methanomicrobia;o__Methanomicrobiales;f__Methanoregulaceae;g__Methanoregula	Toth et al. (2023)
	Anaerolineaceae_MAG16	Draft MAG	RASTtk Pipeline (accessed March 2022)	3115			https://doi.org/10.6084/m9.figshare.21663302.v1	DGG1DGG0mghmb.bin.18	d__Bacteria;p__Chloroflexota;c__Anaerolineae;o__Anaerolineales;f__Anaerolineaceae;g__UBA4781	Toth et al. (2023)
	Methanomethylicus_MAG17	Draft MAG	RASTtk Pipeline (accessed March 2022)	1788			https://doi.org/10.6084/m9.figshare.21663302.v1	DGG1A_megahitsensmetabat.bin.35	d__Archaea;p__Crenarchaeota;c__Methanomethylicia;o__Methanomethyliales;f__Methanomethyliaceae;g__Methanomethylicus	Toth et al. (2023)
	Syntrophorhabdaceae_MAG18	Draft MAG	RASTtk Pipeline (accessed March 2022)	3129			https://doi.org/10.6084/m9.figshare.21663302.v1	DGG1DGG0PEPACbiospadesmb.bin.22.contigs	d__Bacteria;p__Desulfobacterota;c__Syntrophorhabdia;o__Syntrophorhabdales;f__Syntrophorhabdaceae;g__UBA5609	Toth et al. (2023)
	Edwardsbacteria_MAG19	Draft MAG	RASTtk Pipeline (accessed March 2022)	2398			https://doi.org/10.6084/m9.figshare.21663302.v1	DGG1DGG0PEPACbiospadesmb.bin.6	d__Bacteria;p__Edwardsbacteria;c__AC1;o__AC1;f__EtOH8;g__UBA5202	Toth et al. (2023)
	Methanothrix_MAG20	Draft MAG	RASTtk Pipeline (accessed March 2022)	2930			https://doi.org/10.6084/m9.figshare.21663302.v1	DGG0PEPACbiometaspades.bin.40	d__Archaea;p__Halobacterota;c__Methanosarcinia;o__Methanotrichales;f__Methanotrichaceae;g__Methanothrix;s__Methanothrix soehngenii	Toth et al. (2023)
	Methanothrix_MAG21	Draft MAG	RASTtk Pipeline (accessed March 2022)	1259			https://doi.org/10.6084/m9.figshare.21663302.v1	DGG1Amegahit.bin.43	d__Archaea;p__Halobacterota;c__Methanosarcinia;o__Methanotrichales;f__Methanotrichaceae;g__Methanothrix;s__Methanothrix soehngenii	Toth et al. (2023)
	Melioribacteraceae_MAG22	Draft MAG	RASTtk Pipeline (accessed March 2022)	3332			https://doi.org/10.6084/m9.figshare.21663302.v1	DGG1DGG0PEPACbiospadesmb.bin.11.contigs	d__Bacteria;p__Bacteroidota;c__Ignavibacteria;o__Ignavibacteriales;f__Melioribacteraceae	Toth et al. (2023)
	Ignavibacteriaceae_MAG23	Draft MAG	RASTtk Pipeline (accessed March 2022)	2635			https://doi.org/10.6084/m9.figshare.21663302.v1	DGG1DGG0PEPACbiospadesmb.bin.28.contigs	d__Bacteria;p__Bacteroidota;c__Ignavibacteria;o__Ignavibacteriales;f__Ignavibacteriaceae_A	Toth et al. (2023)
	Methanothrix_MAG24	Draft MAG	RASTtk Pipeline (accessed March 2022)	1732			https://doi.org/10.6084/m9.figshare.21663302.v1	DGG0mghmetabat.bin.28	d__Archaea;p__Halobacterota;c__Methanosarcinia;o__Methanotrichales;f__Methanotrichaceae;g__Methanothrix;s__Methanothrix soehngenii	Toth et al. (2023)
	Methanothrix_MAG25	Draft MAG	RASTtk Pipeline (accessed March 2022)	3886			https://doi.org/10.6084/m9.figshare.21663302.v1	DGG1DGG0mghmb.bin.27	d__Archaea;p__Halobacterota;c__Methanosarcinia;o__Methanotrichales;f__Methanotrichaceae;g__Methanothrix	Toth et al. (2023)
	Eremiobacterota_MAG26	Draft MAG	RASTtk Pipeline (accessed March 2022)	8251			https://doi.org/10.6084/m9.figshare.21663302.v1	DGG1DGG0PaccBio_spades_scaffolds_Bin-30-refined_0_sub.contigs	d__Bacteria;p__Eremiobacterota;c__UBP9	Toth et al. (2023)
	Ignavibacterium_MAG27	Draft MAG	RASTtk Pipeline (accessed March 2022)	3395			https://doi.org/10.6084/m9.figshare.21663302.v1	DGG1DGG0PEPACbiospadesmb.bin.26.contigs	d__Bacteria;p__Bacteroidota;c__Ignavibacteria;o__Ignavibacteriales;f__Ignavibacteriaceae;g__Ignavibacterium	Toth et al. (2023)
	Methanothrix_MAG28	Draft MAG	RASTtk Pipeline (accessed March 2022)	1661			https://doi.org/10.6084/m9.figshare.21663302.v1	DGG0mghsmetabat.bin.17	d__Archaea;p__Halobacterota;c__Methanosarcinia;o__Methanotrichales;f__Methanotrichaceae;g__Methanothrix;s__Methanothrix soehngenii	Toth et al. (2023)
	Treponematales_MAG29	Draft MAG	RASTtk Pipeline (accessed March 2022)	2480			https://doi.org/10.6084/m9.figshare.21663302.v1	DGG1DGG0mghsmetabat.bin.20	d__Bacteria;p__Spirochaetota;c__Spirochaetia;o__Treponematales;f__UBA8932;g__UBA2256;s__UBA2256 sp001603165	Toth et al. (2023)
	Syntrophorhabdales_MAG30	Draft MAG	RASTtk Pipeline (accessed March 2022)	4056			https://doi.org/10.6084/m9.figshare.21663302.v1	DGG1AmetaspadesDGG1DGG0.bin.18.dtcontigs	d__Bacteria;p__Desulfobacterota;c__Syntrophorhabdia;o__Syntrophorhabdales	Toth et al. (2023)
	Patescibacterales_MAG31	Draft MAG	RASTtk Pipeline (accessed March 2022)	872			https://doi.org/10.6084/m9.figshare.21663302.v1	DGG1A_pePACbio_metaspades.scaffolds_Bin-20-refined_3bs	d__Bacteria;p__Patescibacteria;c__Paceibacteria;o__Paceibacterales;f__UBA5738;g__UBA5738	Toth et al. (2023)
	Syntrophales_MAG32	Draft MAG	RASTtk Pipeline (accessed March 2022)	3698			https://doi.org/10.6084/m9.figshare.21663302.v1	DGG1DGG0mghsmetabat.bin.40	d__Bacteria;p__Desulfobacterota;c__Syntrophia;o__Syntrophales;f__UBA2207;g__UBA4054	Toth et al. (2023)
	Methanothrix_MAG33	Draft MAG	RASTtk Pipeline (accessed March 2022)	1496			https://doi.org/10.6084/m9.figshare.21663302.v1	DGG1DGG0PaccBio_spades_scaffolds_Bin-30-refined_2_sub.contigs	d__Archaea;p__Halobacterota;c__Methanosarcinia;o__Methanotrichales;f__Methanotrichaceae;g__Methanothrix	Toth et al. (2023)
	Bathyarchaeia_MAG34	Draft MAG	RASTtk Pipeline (accessed March 2022)	2469			https://doi.org/10.6084/m9.figshare.21663302.v1	DGG1DGG0PEPACbiospadesmb.bin.43.contigs	d__Archaea;p__Crenarchaeota;c__Bathyarchaeia;o__TCS64;f__TCS64;g__UBA8941	Toth et al. (2023)
	Smithellaceae_MAG35	Draft MAG	RASTtk Pipeline (accessed March 2022)	4167			https://doi.org/10.6084/m9.figshare.21663302.v1	PEPacBioMetaSpadesmetabat.bin.54	d__Bacteria;p__Desulfobacterota;c__Syntrophia;o__Syntrophales;f__Smithellaceae;g__UBA8904	Toth et al. (2023)
	Methanomethyliaceae_MAG36	Draft MAG	RASTtk Pipeline (accessed March 2022)	1898			https://doi.org/10.6084/m9.figshare.21663302.v1	DGG1AmetaspadesDGG1DGG0.bin.47	d__Archaea;p__Crenarchaeota;c__Methanomethylicia;o__Methanomethyliales;f__Methanomethyliaceae	Toth et al. (2023)
	Syntrophales_MAG37	Draft MAG	RASTtk Pipeline (accessed March 2022)	2921			https://doi.org/10.6084/m9.figshare.21663302.v1	DGG1DGG0mghmb.bin.57	d__Bacteria;p__Desulfobacterota;c__Syntrophia;o__Syntrophales;f__UBA2185	Toth et al. (2023)
	Lentimicrobiaceae_MAG38	Draft MAG	RASTtk Pipeline (accessed March 2022)	3370			https://doi.org/10.6084/m9.figshare.21663302.v1	DGG1DGG0mghmb.bin.50	d__Bacteria;p__Bacteroidota;c__Bacteroidia;o__Bacteroidales;f__Lentimicrobiaceae;g__UBA5507	Toth et al. (2023)
	Syntrophales_MAG39	Draft MAG	RASTtk Pipeline (accessed March 2022)	3160			https://doi.org/10.6084/m9.figshare.21663302.v1	DGG1AHybridSpadesMaxbin.029	d__Bacteria;p__Desulfobacterota;c__Syntrophia;o__Syntrophales;f__UBA2207	Toth et al. (2023)
	Methanothrix_MAG40	Draft MAG	RASTtk Pipeline (accessed March 2022)	2803			https://doi.org/10.6084/m9.figshare.21663302.v1	DGG1AmetaspadesDGG1DGG0.bin.65.dtcontigs	d__Archaea;p__Halobacterota;c__Methanosarcinia;o__Methanotrichales;f__Methanotrichaceae;g__Methanothrix	Toth et al. (2023)
	Anaerolineales_MAG41	Draft MAG	RASTtk Pipeline (accessed March 2022)	4950			https://doi.org/10.6084/m9.figshare.21663302.v1	DGG1AmetaspadesDGG1DGG0.bin.31.dtcontigs	d__Bacteria;p__Chloroflexota;c__Anaerolineae;o__Anaerolineales;f__envOPS12;g__UBA5195	Toth et al. (2023)
	Bacteroidales_MAG42	Draft MAG	RASTtk Pipeline (accessed March 2022)	2899			https://doi.org/10.6084/m9.figshare.21663302.v1	DGG1AmetaspadesDGG1DGG0.bin.13	d__Bacteria;p__Bacteroidota;c__Bacteroidia;o__Bacteroidales;f__FEN-979;g__FEN-979	Toth et al. (2023)
	Bacteroidales_MAG43	Draft MAG	RASTtk Pipeline (accessed March 2022)	3096			https://doi.org/10.6084/m9.figshare.21663302.v1	DGG1DGG0mghmb.bin.35	d__Bacteria;p__Bacteroidota;c__Bacteroidia;o__Bacteroidales;f__vadinHA17;g__SR-FBR-E99	Toth et al. (2023)
	Anaerolineaceae_MAG44	Draft MAG	RASTtk Pipeline (accessed March 2022)	3115			https://doi.org/10.6084/m9.figshare.21663302.v1	DGG1AmetaspadesDGG1DGG0.bin.23_sub.dtcontigs	d__Bacteria;p__Chloroflexota;c__Anaerolineae;o__Anaerolineales;f__Anaerolineaceae;g__UBA4081	Toth et al. (2023)
	Eisenbacteria_MAG45	Draft MAG	RASTtk Pipeline (accessed March 2022)	2217			https://doi.org/10.6084/m9.figshare.21663302.v1	DGG1DGG0mghsmetabat.bin.41	d__Bacteria;p__Eisenbacteria;c__RBG-16-71-46;o__RBG-16-71-46;f__RBG-16-71-46;g__RBG-16-71-46	Toth et al. (2023)
	Desulfovibrio_MAG46	Draft MAG	RASTtk Pipeline (accessed March 2022)	2924			https://doi.org/10.6084/m9.figshare.21663302.v1	DGG1AmetaspadesMaxbin.035	d__Bacteria;p__Desulfobacterota_A;c__Desulfovibrionia;o__Desulfovibrionales;f__Desulfovibrionaceae;g__Desulfovibrio_P	Toth et al. (2023)
	Aminicenantales_MAG47	Draft MAG	RASTtk Pipeline (accessed March 2022)	3566			https://doi.org/10.6084/m9.figshare.21663302.v1	DGG1AmegahitMaxbin.051	d__Bacteria;p__Acidobacteriota;c__Aminicenantia;o__Aminicenantales;f__UBA4085;g__UBA4085	Toth et al. (2023)
	Caldisericaceae_MAG48	Draft MAG	RASTtk Pipeline (accessed March 2022)	1469			https://doi.org/10.6084/m9.figshare.21663302.v1	DGG1DGG0PEPACbiospadesmb.bin.67	d__Bacteria;p__Caldisericota;c__Caldisericia;o__Caldisericales;f__Caldisericaceae	Toth et al. (2023)
	Anaerolineaceae_MAG49	Draft MAG	RASTtk Pipeline (accessed March 2022)	2112			https://doi.org/10.6084/m9.figshare.21663302.v1	DGG1AmetaspadesDGG1DGG0.bin.20.dtcontigs	d__Bacteria;p__Chloroflexota;c__Anaerolineae;o__Anaerolineales;f__Anaerolineaceae;g__UBA5211	Toth et al. (2023)
	Treponematales_MAG50	Draft MAG	RASTtk Pipeline (accessed March 2022)	3300			https://doi.org/10.6084/m9.figshare.21663302.v1	DGG1DGG0mghmb.bin.33	d__Bacteria;p__Spirochaetota;c__Spirochaetia;o__Treponematales;f__UBA8932;g__UBA11090	Toth et al. (2023)
	Methanocella_MAG51	Draft MAG	RASTtk Pipeline (accessed March 2022)	3101			https://doi.org/10.6084/m9.figshare.21663302.v1	DGG1DGG0Pacbio_spades_maxbin.035	d__Archaea;p__Halobacterota;c__Methanocellia;o__Methanocellales;f__Methanocellaceae;g__Methanocella	Toth et al. (2023)
	Mangrovibacterium_MAG52	Draft MAG	RASTtk Pipeline (accessed March 2022)	6648			https://doi.org/10.6084/m9.figshare.21663302.v1	DGG1DGG0PEPACbiospadesmb.bin.16_sub.contigs	d__Bacteria;p__Bacteroidota;c__Bacteroidia;o__Bacteroidales;f__Prolixibacteraceae;g__Mangrovibacterium	Toth et al. (2023)
	Anaeolineaceae_MAG53	Draft MAG	RASTtk Pipeline (accessed March 2022)	2361			https://doi.org/10.6084/m9.figshare.21663302.v1	DGG1DGG0mghmb.bin.34	d__Bacteria;p__Chloroflexota;c__Anaerolineae;o__Anaerolineales;f__Anaerolineaceae;g__UBA5211	Toth et al. (2023)
	Desulfomonilaceae_MAG54	Draft MAG	RASTtk Pipeline (accessed March 2022)	5161			https://doi.org/10.6084/m9.figshare.21663302.v1	DGG1DGG0PEPACbiospadesmb.bin.65	d__Bacteria;p__Desulfobacterota;c__Desulfomonilia;o__Desulfomonilales;f__Desulfomonilaceae	Toth et al. (2023)
	Proteiniphilum_MAG55	Draft MAG	RASTtk Pipeline (accessed March 2022)	2451			https://doi.org/10.6084/m9.figshare.21663302.v1	PEPacBioMetaSpadesmetabat.bin.25	d__Bacteria;p__Bacteroidota;c__Bacteroidia;o__Bacteroidales;f__Dysgonomonadaceae;g__Proteiniphilum	Toth et al. (2023)
	Proteiniphilum_MAG56	Draft MAG	RASTtk Pipeline (accessed March 2022)	2438			https://doi.org/10.6084/m9.figshare.21663302.v1	DGG1DGG0mghmb.bin.20	d__Bacteria;p__Bacteroidota;c__Bacteroidia;o__Bacteroidales;f__Dysgonomonadaceae;g__Proteiniphilum	Toth et al. (2023)
	Byrobacteraceae_MAG57	Draft MAG	RASTtk Pipeline (accessed March 2022)	4701			https://doi.org/10.6084/m9.figshare.21663302.v1	DGG1DGG0PEPACbiospadesmb.bin.14_sub.contigs	d__Bacteria;p__Acidobacteriota;c__Acidobacteriae;o__Bryobacterales;f__Bryobacteraceae	Toth et al. (2023)
	Treponematales_MAG58	Draft MAG	RASTtk Pipeline (accessed March 2022)	2624			https://doi.org/10.6084/m9.figshare.21663302.v1	DGG1DGG0PEPACbiospadesmb.bin.9	d__Bacteria;p__Spirochaetota;c__Spirochaetia;o__Treponematales;f__UBA8932;g__UBA8932	Toth et al. (2023)
	Anaerolineales_MAG59	Draft MAG	RASTtk Pipeline (accessed March 2022)	1967			https://doi.org/10.6084/m9.figshare.21663302.v1	DGG1DGG0PEPACbiospadesmb.bin.64.contigs	d__Bacteria;p__Chloroflexota;c__Anaerolineae;o__Anaerolineales;f__UBA11579	Toth et al. (2023)
	Fervidobacterium_MAG60	Draft MAG	RASTtk Pipeline (accessed March 2022)	6046			https://doi.org/10.6084/m9.figshare.21663302.v1	DGG1DGG0Pacbio_spades_maxbin.042	d__Bacteria;p__Thermotogota;c__Thermotogae;o__Thermotogales;f__Fervidobacteriaceae;g__Fervidobacterium	Toth et al. (2023)
	Prolixibacterium_MAG61	Draft MAG	RASTtk Pipeline (accessed March 2022)	4856			https://doi.org/10.6084/m9.figshare.21663302.v1	DGG1AmetaspadesMaxbin.038	d__Bacteria;p__Bacteroidota;c__Bacteroidia;o__Bacteroidales;f__Prolixibacteraceae	Toth et al. (2023)
	Desulfomonilales_MAG63	Draft MAG	RASTtk Pipeline (accessed March 2022)	5007			https://doi.org/10.6084/m9.figshare.21663302.v1	DGG1AmegahitsensMaxbin.048	d__Bacteria;p__Desulfobacterota;c__Desulfomonilia;o__Desulfomonilales	Toth et al. (2023)
	Caldiseriacaceae_MAG65	Draft MAG	RASTtk Pipeline (accessed March 2022)	1297			https://doi.org/10.6084/m9.figshare.21663302.v1	DGG0PEPACbiometaspades.bin.18	d__Bacteria;p__Caldisericota;c__Caldisericia;o__Caldisericales;f__Caldisericaceae	Toth et al. (2023)
	Methanomassilliicoccales_MAG66	Draft MAG	RASTtk Pipeline (accessed March 2022)	1238			https://doi.org/10.6084/m9.figshare.21663302.v1	DGG1DGG0PEPACbiospadesmb.bin.63	d__Archaea;p__Thermoplasmatota;c__Thermoplasmata;o__Methanomassiliicoccales	Toth et al. (2023)
	Bacteroidota_MAG67	Draft MAG	RASTtk Pipeline (accessed March 2022)	4959			https://doi.org/10.6084/m9.figshare.21663302.v1	DGG1DGG0Pacbio_spades_maxbin.050	d__Bacteria;p__Bacteroidota;c__UBA10030;o__UBA10030;f__UBA6906	Toth et al. (2023)
	Caldisericia_MAG68	Draft MAG	RASTtk Pipeline (accessed March 2022)	2052			https://doi.org/10.6084/m9.figshare.21663302.v1	DGG1DGG0PaccBio_spades_scaffolds_Bin-8_sub.contigs	d__Bacteria;p__Caldisericota;c__Caldisericia;o__UBA6126	Toth et al. (2023)
	Micrarchaeia_MAG69	Draft MAG	RASTtk Pipeline (accessed March 2022)	1223			https://doi.org/10.6084/m9.figshare.21663302.v1	DGG1ADGG0mgh_maxbin.057	d__Archaea;p__Micrarchaeota;c__Micrarchaeia;o__UBA10214	Toth et al. (2023)
	Ignavibacteriales_MAG70	Draft MAG	RASTtk Pipeline (accessed March 2022)	4392			https://doi.org/10.6084/m9.figshare.21663302.v1	DGG0mghmetabat.bin.4	d__Bacteria;p__Bacteroidota;c__Ignavibacteria;o__Ignavibacteriales	Toth et al. (2023)
	Bacteroidota_MAG73	Draft MAG	RASTtk Pipeline (accessed March 2022)	3298			https://doi.org/10.6084/m9.figshare.21663302.v1	DGG0PEPACbiometaspades.bin.21	d__Bacteria;p__Bacteroidota;c__UBA10030;o__UBA10030;f__SZUA-254	Toth et al. (2023)
	Zixibacteria_MAG74	Draft MAG	RASTtk Pipeline (accessed March 2022)	3191			https://doi.org/10.6084/m9.figshare.21663302.v1	DGG0PEPACbiometaspades.bin.41	d__Bacteria;p__Zixibacteria;c__MSB-5A5	Toth et al. (2023)
	Notes: MAGs 1 (ORM2a), 2 (Candidatus Nealsonbacteria DGGOD1a), and 5 (Methanoregula) were refined into closed MAGs. Four other MAGs reconstructed by Toth et al. 2023 (MAG62, MAG64, MAG71, and MAG72) were of too low quality for RAST to analyze and thus were not included in the final database.
	Table References
	1. Devine CE. Identification of key organisms, genes and pathways in benzene-degrading methanogenic cultures. Chemical Engineering and Applied Chemistry, University of Toronto, 2013 http://hdl.handle.net/1807/68915
	2. Toth CRA, Molenda O, Nesbo C et al. Fasta files and relevant statistics for draft mags generated from a methanogenic benzene-degrading enrichment culture. figshare. 2022;Dataset https://doi.org/10.6084/m9.figshare.21663302.v1
	3. Toth CRA, Luo F, Bawa N et al. Anaerobic benzene biodegradation linked to the growth of highly specific bacterial clades. Environ Sci Technol. 2021;55:7970-80 https://doi.org/10.1021/acs.est.1c00508

## Sheet: Table S4. ORM2a MAG features
Table S4. General features of the ORM2a metagenome-assemble genome (MAG). Statistics are shown for two gene annotation pipelines used to annotate this MAG. Translated gene sequences from both pipelines were used for protein identification in Experiments #1-3.
	DNA (total)
	Total number of base pairs	3300546
	GC content (%)	0.4411
	Number of contigs	1
	Data availability
	Database	NCBI	IMG
	Accession numbers	CP113000.1	2795385393
	Gene annotation pipeline	NCBI Prokaryotic Genome Annotation Pipeline v.6.3	IMG Annotation Pipeline v.4.16.4
	Year annotated	2022	2018
	Gene information
	Genes identified (total)	3135	3173
	Protein coding genes	3013 (96.11%)	3116 (98.20%)
	connected to KEGG pathways	879 (28.04%)	839 (26.44%)
	connected to KEGG Orthology (KO)	1431 (45.65%)	1431 (45.10%)
	RNA genes	52 (1.66%)	57 (1.80%)
	5S rRNA	1 (0.03%)	1 (0.03%)
	16S rRNA	1 (0.03%)	1 (0.03%)
	23S rRNA	1 (0.03%)	1 (0.03%)
	tRNA genes	46 (1.47%)	48 (1.51%)
	Other RNA genes	3 (0.10%)	6 (0.19%)
	Pseudogenes	70 (2.23%)	0 (0.00%)
	Other
	CRISPR arrays	0	0

## Sheet: Table S5a. ORM2a KEGG pathways
Table S5a. Complete and incomplete metabolic pathways identified in the ORM2a genome using the Reconstruct Tool within KEGG Mapper. The "completeness" of a metabolic pathway was determined by the number of expected module blocks identified. Pathways whose corresponding enzymes were detected in Experiment #3b and other proteomes are highlighted in columns H and I. Detailed pathway information, inc…
	KEGG Pathway Module	KEGG Category	Class	Pathway	Pathway completeness	Blocks identified	Pathway detected in proteome?	Protein abundance in Exp 3b
	M00015	Amino acid metabolism	Arginine and proline metabolism	Proline biosynthesis, glutamate => proline	Complete	2/2	No
	M00028	Amino acid metabolism	Arginine and proline metabolism	Ornithine biosynthesis, glutamate => ornithine	Complete	4/4	Yes, partially	Low
	M00972	Amino acid metabolism	Arginine and proline metabolism	Proline metabolism	2 blocks missing	1/3	No
	M00844	Amino acid metabolism	Arginine and proline metabolism	Arginine biosynthesis, ornithine => arginine	1 block missing	2/3	Yes, partially	Low
	M00845	Amino acid metabolism	Arginine and proline metabolism	Arginine biosynthesis, glutamate => acetylcitrulline => arginine	Incomplete	4/7	Yes, partially	Low
	M00029	Amino acid metabolism	Arginine and proline metabolism	Urea cycle	Incomplete	2/5	Yes, partially	Low
	M00978	Amino acid metabolism	Arginine and proline metabolism	Ornithine-ammonia cycle	2 blocks missing	4/6	Yes, partially	Low
	M00023	Amino acid metabolism	Aromatic amino acid metabolism	Tryptophan biosynthesis, chorismate => tryptophan	Complete	3/3	Yes, partially	Low
	M00024	Amino acid metabolism	Aromatic amino acid metabolism	Phenylalanine biosynthesis, chorismate => phenylpyruvate => phenylalanine	1 block missing	1/2	No
	M00025	Amino acid metabolism	Aromatic amino acid metabolism	Tyrosine biosynthesis, chorismate => HPP => tyrosine	1 block missing	1/2	No
	M00040	Amino acid metabolism	Aromatic amino acid metabolism	Tyrosine biosynthesis, chorismate => arogenate => tyrosine	2 blocks missing	1/3	No
	M00042	Amino acid metabolism	Aromatic amino acid metabolism	Catecholamine biosynthesis, tyrosine => dopamine => noradrenaline => adrenaline	Incomplete	1/4	No
	M00022	Amino acid metabolism	Aromatic amino acid metabolism	Shikimate pathway, phosphoenolpyruvate + erythrose-4P => chorismate	2 blocks missing	2/4	Yes, partially	Low
	M00019	Amino acid metabolism	Branched-chain amino acid metabolism	Valine/isoleucine biosynthesis, pyruvate => valine / 2-oxobutanoate => isoleucine	Complete	4/4	Yes, partially	Low
	M00432	Amino acid metabolism	Branched-chain amino acid metabolism	Leucine biosynthesis, 2-oxoisovalerate => 2-oxoisocaproate	Complete	3/3	Yes, partially	Low
	M00535	Amino acid metabolism	Branched-chain amino acid metabolism	Isoleucine biosynthesis, pyruvate => 2-oxobutanoate	1 block missing	2/3	Yes, partially	Low
	M00570	Amino acid metabolism	Branched-chain amino acid metabolism	Isoleucine biosynthesis, threonine => 2-oxobutanoate => isoleucine	1 block missing	4/5	Yes, partially	Low
	M00036	Amino acid metabolism	Branched-chain amino acid metabolism	Leucine degradation, leucine => acetoacetate + acetyl-CoA	Incomplete	1/6	Yes, partially	Low
	M00021	Amino acid metabolism	Cysteine and methionine metabolism	Cysteine biosynthesis, serine => cysteine	Complete	2/2	Yes, complete	Low
	M00609	Amino acid metabolism	Cysteine and methionine metabolism	Cysteine biosynthesis, methionine => cysteine	Incomplete	1/6	Yes, partially	Low
	M00017	Amino acid metabolism	Cysteine and methionine metabolism	Methionine biosynthesis, aspartate => homoserine => methionine	Incomplete	3/7	Yes, partially	Low
	M00034	Amino acid metabolism	Cysteine and methionine metabolism	Methionine salvage pathway	Incomplete	3/8	Yes, partially	Low
	M00035	Amino acid metabolism	Cysteine and methionine metabolism	Methionine degradation	1 block missing	3/4	Yes, partially	Low
	M00368	Amino acid metabolism	Cysteine and methionine metabolism	Ethylene biosynthesis, methionine => ethylene	2 blocks missing	1/3	Yes, partially	Low
	M00026	Amino acid metabolism	Histidine metabolism	Histidine biosynthesis, PRPP => histidine	2 blocks missing	4/6	Yes, partially	Low
	M00527	Amino acid metabolism	Lysine metabolism	Lysine biosynthesis, DAP aminotransferase pathway, aspartate => lysine	Complete	7/7	Yes, partially	Low
	M00016	Amino acid metabolism	Lysine metabolism	Lysine biosynthesis, succinyl-DAP pathway, aspartate => lysine	2 blocks missing	7/9	Yes, partially	Low
	M00525	Amino acid metabolism	Lysine metabolism	Lysine biosynthesis, acetyl-DAP pathway, aspartate => lysine	Incomplete	6/9	Yes, partially	Low
	M00526	Amino acid metabolism	Lysine metabolism	Lysine biosynthesis, DAP dehydrogenase pathway, aspartate => lysine	1 block missing	5/6	Yes, partially	Low
	M00956	Amino acid metabolism	Lysine metabolism	Lysine degradation, bacteria, L-lysine => succinate	Incomplete	1/7	Yes, partially	Low
	M00957	Amino acid metabolism	Lysine metabolism	Lysine degradation, bacteria, L-lysine => glutarate => succinate/acetyl-CoA	Incomplete	1/5	Yes, partially	Low
	M00027	Amino acid metabolism	Other amino acid metabolism	GABA (gamma-Aminobutyrate) shunt	2 blocks missing	1/3	Yes, partially	Low
	M00133	Amino acid metabolism	Polyamine biosynthesis	Polyamine biosynthesis, arginine => agmatine => putrescine => spermidine	Incomplete	1/4	No
	M00621	Amino acid metabolism	Serine and threonine metabolism	Glycine cleavage system	2 blocks missing	1/3	No
	M00033	Amino acid metabolism	Serine and threonine metabolism	Ectoine biosynthesis, aspartate => ectoine	Incomplete	2/5	No
	M00020	Amino acid metabolism	Serine and threonine metabolism	Serine biosynthesis, glycerate-3P => serine	1 block missing	2/3	Yes, partially	Low
	M00018	Amino acid metabolism	Serine and threonine metabolism	Threonine biosynthesis, aspartate => homoserine => threonine	1 block missing	4/5	Yes, partially	Low
	M00975	Amino acid metabolism	Serine and threonine metabolism	Betaine degradation, bacteria, betaine => pyruvate	Incomplete	1/4	Yes, partially	Low
	M00981	Biosynthesis of other secondary metabolites	Biosynthesis of phytochemical compounds	Geissoschizine biosynthesis, tryptophan => geissoschizine	Incomplete	1/4	No
	M00953	Biosynthesis of other secondary metabolites	Biosynthesis of phytochemical compounds	Mugineic acid biosynthesis, methionine => 3-epihydroxymugineic acid	Incomplete	1/5	Yes, partially	Low
	M00793	Biosynthesis of terpenoids and polyketides	Polyketide sugar unit biosynthesis	dTDP-L-rhamnose biosynthesis	Complete	3/3	No
	M00096	Biosynthesis of terpenoids and polyketides	Terpenoid backbone biosynthesis	C5 isoprenoid biosynthesis, non-mevalonate pathway	1 block missing	7/8	No
	M00364	Biosynthesis of terpenoids and polyketides	Terpenoid backbone biosynthesis	C10-C20 isoprenoid biosynthesis, bacteria	1 block missing	1/2	No
	M00095	Biosynthesis of terpenoids and polyketides	Terpenoid backbone biosynthesis	C5 isoprenoid biosynthesis, mevalonate pathway	Incomplete	1/7	Yes, partially	Low
	M00011	Carbohydrate metabolism	Central carbohydrate metabolism	Citrate cycle, second carbon oxidation, 2-oxoglutarate => oxaloacetate	Incomplete	1/5	No
	M00309	Carbohydrate metabolism	Central carbohydrate metabolism	Non-phosphorylative Entner-Doudoroff pathway, gluconate/galactonate => glycerate	2 blocks missing	1/3	No
	M00005	Carbohydrate metabolism	Central carbohydrate metabolism	PRPP biosynthesis, ribose 5P => PRPP	Complete	1/1	Yes, complete	Low
	M00001	Carbohydrate metabolism	Central carbohydrate metabolism	Glycolysis (Embden-Meyerhof pathway), glucose => pyruvate	Complete	9/9	Yes, partially	Low
	M00002	Carbohydrate metabolism	Central carbohydrate metabolism	Glycolysis, core module involving three-carbon compounds	Complete	5/5	Yes, partially	Low
	M00003	Carbohydrate metabolism	Central carbohydrate metabolism	Gluconeogenesis, oxaloacetate => fructose-6P	Complete	7/7	Yes, partially	Low
	M00307	Carbohydrate metabolism	Central carbohydrate metabolism	Pyruvate oxidation, pyruvate => acetyl-CoA	Complete	1/1	Yes, partially	Low
	M00007	Carbohydrate metabolism	Central carbohydrate metabolism	Pentose phosphate pathway, non-oxidative phase, fructose 6P => ribose 5P	Complete	4/4	Yes, partially	Low
	M00009	Carbohydrate metabolism	Central carbohydrate metabolism	Citrate cycle (TCA cycle, Krebs cycle)	Incomplete	3/8	Yes, partially	Low
	M00010	Carbohydrate metabolism	Central carbohydrate metabolism	Citrate cycle, first carbon oxidation, oxaloacetate => 2-oxoglutarate	1 block missing	2/3	Yes, partially	Low
	M00004	Carbohydrate metabolism	Central carbohydrate metabolism	Pentose phosphate pathway (Pentose phosphate cycle)	2 blocks missing	4/6	Yes, partially	Low
	M00308	Carbohydrate metabolism	Central carbohydrate metabolism	Semi-phosphorylative Entner-Doudoroff pathway, gluconate => glycerate-3P	Incomplete	1/4	Yes, partially	Low
	M00855	Carbohydrate metabolism	Other carbohydrate metabolism	Glycogen degradation, glycogen => glucose-6P	1 block missing	2/3	No
	M00549	Carbohydrate metabolism	Other carbohydrate metabolism	Nucleotide sugar biosynthesis, glucose => UDP-glucose	1 block missing	2/3	No
	M00741	Carbohydrate metabolism	Other carbohydrate metabolism	Propanoyl-CoA metabolism, propanoyl-CoA => succinyl-CoA	2 blocks missing	1/3	No
	M00982	Carbohydrate metabolism	Other carbohydrate metabolism	Methylcitrate cycle	Incomplete	1/7	No
	M00014	Carbohydrate metabolism	Other carbohydrate metabolism	Glucuronate pathway (uronate pathway)	Incomplete	2/7	Yes, partially	Low
	M00632	Carbohydrate metabolism	Other carbohydrate metabolism	Galactose degradation, Leloir pathway, galactose => alpha-D-glucose-1P	2 blocks missing	2/4	Yes, partially	Low
	M00552	Carbohydrate metabolism	Other carbohydrate metabolism	D-galactonate degradation, De Ley-Doudoroff pathway, D-galactonate => glycerate-3P	Incomplete	2/5	Yes, partially	Low
	M00565	Carbohydrate metabolism	Other carbohydrate metabolism	Trehalose biosynthesis, D-glucose 1P => trehalose	1 block missing	5/6	Yes, partially	Low
	M00554	Carbohydrate metabolism	Other carbohydrate metabolism	Nucleotide sugar biosynthesis, galactose => UDP-galactose	1 block missing	1/2	Yes, partially	Low
	M00373	Carbohydrate metabolism	Other carbohydrate metabolism	Ethylmalonyl pathway	Incomplete	2/12	Yes, partially	Low
	M00740	Carbohydrate metabolism	Other carbohydrate metabolism	Methylaspartate cycle	Incomplete	2/11	Yes, partially	Low
	M00532	Carbohydrate metabolism	Other carbohydrate metabolism	Photorespiration	Incomplete	1/10	Yes, partially	Low
	M00013	Carbohydrate metabolism	Other carbohydrate metabolism	Malonate semialdehyde pathway, propanoyl-CoA => acetyl-CoA	Incomplete	1/5	Yes, partially	Low
	M00761	Carbohydrate metabolism	Other carbohydrate metabolism	Undecaprenylphosphate alpha-L-Ara4N biosynthesis, UDP-GlcA => undecaprenyl phosphate alpha-L-Ara4N	Complete	4/4	No
	M00854	Carbohydrate metabolism	Other carbohydrate metabolism	Glycogen biosynthesis, glucose-1P => glycogen/starch	Complete	2/2	Yes, partially	Low
	M00909	Carbohydrate metabolism	Other carbohydrate metabolism	UDP-N-acetyl-D-glucosamine biosynthesis, prokaryotes, glucose => UDP-GlcNAc	Complete	5/5	Yes, partially	Low
	M00157	Energy metabolism	ATP synthesis	F-type ATPase, prokaryotes and chloroplasts	Complete	1/1	Yes, partially	Low
	M00376	Energy metabolism	Carbon fixation	3-Hydroxypropionate bi-cycle	Incomplete	1/13	No
	M00377	Energy metabolism	Carbon fixation	Reductive acetyl-CoA pathway (Wood-Ljungdahl pathway)	Complete	7/7	Yes, partially	Low
	M00165	Energy metabolism	Carbon fixation	Reductive pentose phosphate cycle (Calvin cycle)	Incomplete	6/11	Yes, partially	Low
	M00169	Energy metabolism	Carbon fixation	CAM (Crassulacean acid metabolism), light	1 block missing	1/2	Yes, partially	Low
	M00172	Energy metabolism	Carbon fixation	C4-dicarboxylic acid cycle, NADP - malic enzyme type	Incomplete	1/4	Yes, partially	Low
	M00171	Energy metabolism	Carbon fixation	C4-dicarboxylic acid cycle, NAD - malic enzyme type	Incomplete	1/7	Yes, partially	Low
	M00173	Energy metabolism	Carbon fixation	Reductive citrate cycle (Arnon-Buchanan cycle)	Incomplete	2/10	Yes, partially	Low
	M00375	Energy metabolism	Carbon fixation	Hydroxypropionate-hydroxybutylate cycle	Incomplete	3/14	Yes, partially	High
	M00374	Energy metabolism	Carbon fixation	Dicarboxylate-hydroxybutyrate cycle	Incomplete	4/13	Yes, partially	High
	M00620	Energy metabolism	Carbon fixation	Incomplete reductive citrate cycle, acetyl-CoA => oxoglutarate	Incomplete	1/7	Yes, partially	Low
	M00935	Energy metabolism	Methane metabolism	Methanofuran biosynthesis	Incomplete	1/6	No
	M00567	Energy metabolism	Methane metabolism	Methanogenesis, CO2 => methane	Incomplete	1/8	Yes, partially	High
	M00357	Energy metabolism	Methane metabolism	Methanogenesis, acetate => methane	Incomplete	2/5	Yes, partially	High
	M00356	Energy metabolism	Methane metabolism	Methanogenesis, methanol => methane	2 blocks missing	1/3	Yes, partially	High
	M00563	Energy metabolism	Methane metabolism	Methanogenesis, methylamine/dimethylamine/trimethylamine => methane	Incomplete	1/4	Yes, partially	High
	M00346	Energy metabolism	Methane metabolism	Formaldehyde assimilation, serine pathway	Incomplete	3/9	Yes, partially	Low
	M00345	Energy metabolism	Methane metabolism	Formaldehyde assimilation, ribulose monophosphate pathway	2 blocks missing	1/3	Yes, partially	Low
	M00530	Energy metabolism	Nitrogen metabolism	Dissimilatory nitrate reduction, nitrate => ammonia	1 block missing	1/2	No
	M00176	Energy metabolism	Sulfur metabolism	Assimilatory sulfate reduction, sulfate => H2S	2 blocks missing	1/3	No
	M00596	Energy metabolism	Sulfur metabolism	Dissimilatory sulfate reduction, sulfate => H2S	Complete	4/4	Yes, partially	Low
	M00060	Glycan metabolism	Lipopolysaccharide metabolism	KDO2-lipid A biosynthesis, Raetz pathway, LpxL-LpxM type	1 block missing	8/9	No
	M00866	Glycan metabolism	Lipopolysaccharide metabolism	KDO2-lipid A biosynthesis, Raetz pathway, non-LpxL-LpxM type	1 block missing	8/9	No
	M00064	Glycan metabolism	Lipopolysaccharide metabolism	ADP-L-glycero-D-manno-heptose biosynthesis	2 blocks missing	3/5	No
	M00063	Glycan metabolism	Lipopolysaccharide metabolism	CMP-KDO biosynthesis	Complete	4/4	Yes, partially	Low
	M00885	Lipid metabolism	Fatty acid metabolism	Meromycolic acid biosynthesis, initiation and elongation FAS II (KasA)	Incomplete	2/5	No
	M00886	Lipid metabolism	Fatty acid metabolism	Meromycolic acid biosynthesis, initiation and elongation FAS II (KasA and KasB)	Incomplete	2/6	No
	M00087	Lipid metabolism	Fatty acid metabolism	beta-Oxidation	2 blocks missing	1/3	Yes, partially	Low
	M00086	Lipid metabolism	Fatty acid metabolism	beta-Oxidation, acyl-CoA synthesis	Complete	1/1	No
	M00089	Lipid metabolism	Lipid metabolism	Triacylglycerol biosynthesis	Incomplete	1/4	No
	M00088	Lipid metabolism	Lipid metabolism	Ketone body biosynthesis, acetyl-CoA => acetoacetate/3-hydroxybutyrate/acetone	Incomplete	1/5	Yes, partially	Low
	M00093	Lipid metabolism	Lipid metabolism	Phosphatidylethanolamine (PE) biosynthesis, PA => PS => PE	Complete	3/3	No
	M00101	Lipid metabolism	Sterol biosynthesis	Cholesterol biosynthesis, FPP => cholesterol	Incomplete	1/12	No
	M00102	Lipid metabolism	Sterol biosynthesis	Ergocalciferol biosynthesis, FPP => ergosterol/ergocalciferol	Incomplete	1/13	No
	M00127	Metabolism of cofactors and vitamins	Cofactor and vitamin metabolism	Thiamine biosynthesis, prokaryotes, AIR (+ DXP/tyrosine) => TMP/TPP	Incomplete	3/7	No
	M00895	Metabolism of cofactors and vitamins	Cofactor and vitamin metabolism	Thiamine biosynthesis, prokaryotes, AIR (+ DXP/glycine) => TMP/TPP	Incomplete	2/9	No
	M00899	Metabolism of cofactors and vitamins	Cofactor and vitamin metabolism	Thiamine salvage pathway, HMP/HET => TMP	1 block missing	1/2	No
	M00125	Metabolism of cofactors and vitamins	Cofactor and vitamin metabolism	Riboflavin biosynthesis, plants and bacteria, GTP => riboflavin/FMN/FAD	1 block missing	6/7	No
	M00883	Metabolism of cofactors and vitamins	Cofactor and vitamin metabolism	Lipoic acid biosynthesis, animals and bacteria, octanoyl-ACP => dihydrolipoyl-H => dihydrolipoyl-E2	1 block missing	2/3	No
	M00884	Metabolism of cofactors and vitamins	Cofactor and vitamin metabolism	Lipoic acid biosynthesis, octanoyl-CoA => dihydrolipoyl-E2	1 block missing	1/2	No
	M00126	Metabolism of cofactors and vitamins	Cofactor and vitamin metabolism	Tetrahydrofolate biosynthesis, GTP => THF	Incomplete	2/5	No
	M00840	Metabolism of cofactors and vitamins	Cofactor and vitamin metabolism	Tetrahydrofolate biosynthesis, mediated by ribA and trpF, GTP => THF	Incomplete	1/6	No
	M00841	Metabolism of cofactors and vitamins	Cofactor and vitamin metabolism	Tetrahydrofolate biosynthesis, mediated by PTPS, GTP => THF	Incomplete	1/5	No
	M00842	Metabolism of cofactors and vitamins	Cofactor and vitamin metabolism	Tetrahydrobiopterin biosynthesis, GTP => BH4	2 blocks missing	1/3	No
	M00843	Metabolism of cofactors and vitamins	Cofactor and vitamin metabolism	L-threo-Tetrahydrobiopterin biosynthesis, GTP => L-threo-BH4	2 blocks missing	1/3	No
	M00846	Metabolism of cofactors and vitamins	Cofactor and vitamin metabolism	Siroheme biosynthesis, glutamyl-tRNA => siroheme	1 block missing	5/6	No
	M00121	Metabolism of cofactors and vitamins	Cofactor and vitamin metabolism	Heme biosynthesis, plants and bacteria, glutamate => heme	1 block missing	9/10	No
	M00926	Metabolism of cofactors and vitamins	Cofactor and vitamin metabolism	Heme biosynthesis, bacteria, glutamyl-tRNA => coproporphyrin III => heme	1 block missing	8/9	No
	M00924	Metabolism of cofactors and vitamins	Cofactor and vitamin metabolism	Cobalamin biosynthesis, anaerobic, uroporphyrinogen III => sirohydrochlorin => cobyrinate a,c-diamide	Incomplete	2/11	No
	M00925	Metabolism of cofactors and vitamins	Cofactor and vitamin metabolism	Cobalamin biosynthesis, aerobic, uroporphyrinogen III => precorrin 2 => cobyrinate a,c-diamide	Incomplete	2/11	No
	M00122	Metabolism of cofactors and vitamins	Cofactor and vitamin metabolism	Cobalamin biosynthesis, cobyrinate a,c-diamide => cobalamin	Incomplete	1/7	No
	M00117	Metabolism of cofactors and vitamins	Cofactor and vitamin metabolism	Ubiquinone biosynthesis, prokaryotes, chorismate (+ polyprenyl-PP) => ubiquinol	Incomplete	1/9	No
	M00116	Metabolism of cofactors and vitamins	Cofactor and vitamin metabolism	Menaquinone biosynthesis, chorismate (+ polyprenyl-PP) => menaquinol	Incomplete	2/9	No
	M00881	Metabolism of cofactors and vitamins	Cofactor and vitamin metabolism	Lipoic acid biosynthesis, plants and bacteria, octanoyl-ACP => dihydrolipoyl-E2/H	Complete	2/2	No
	M00140	Metabolism of cofactors and vitamins	Cofactor and vitamin metabolism	C1-unit interconversion, prokaryotes	Complete	3/3	Yes, complete	Low
	M00896	Metabolism of cofactors and vitamins	Cofactor and vitamin metabolism	Thiamine biosynthesis, archaea, AIR (+ NAD+) => TMP/TPP	Complete	4/4	Yes, partially	Low
	M00115	Metabolism of cofactors and vitamins	Cofactor and vitamin metabolism	NAD biosynthesis, aspartate => quinolinate => NAD	Complete	5/5	Yes, partially	Low
	M00119	Metabolism of cofactors and vitamins	Cofactor and vitamin metabolism	Pantothenate biosynthesis, valine/L-aspartate => pantothenate	Complete	5/5	Yes, partially	Low
	M00120	Metabolism of cofactors and vitamins	Cofactor and vitamin metabolism	Coenzyme A biosynthesis, pantothenate => CoA	Complete	3/3	Yes, partially	Low
	M00123	Metabolism of cofactors and vitamins	Cofactor and vitamin metabolism	Biotin biosynthesis, pimeloyl-ACP/CoA => biotin	Complete	3/3	Yes, partially	Low
	M00124	Metabolism of cofactors and vitamins	Cofactor and vitamin metabolism	Pyridoxal-P biosynthesis, erythrose-4P => pyridoxal-P	Incomplete	3/6	Yes, partially	Low
	M00912	Metabolism of cofactors and vitamins	Cofactor and vitamin metabolism	NAD biosynthesis, tryptophan => quinolinate => NAD	Incomplete	3/8	Yes, partially	Low
	M00913	Metabolism of cofactors and vitamins	Cofactor and vitamin metabolism	Pantothenate biosynthesis, 2-oxoisovalerate/spermine => pantothenate	2 blocks missing	3/5	Yes, partially	Low
	M00572	Metabolism of cofactors and vitamins	Cofactor and vitamin metabolism	Pimeloyl-ACP biosynthesis, BioC-BioH pathway, malonyl-ACP => pimeloyl-ACP	Incomplete	3/6	Yes, partially	Low
	M00950	Metabolism of cofactors and vitamins	Cofactor and vitamin metabolism	Biotin biosynthesis, BioU pathway, pimeloyl-ACP/CoA => biotin	1 block missing	3/4	Yes, partially	Low
	M00573	Metabolism of cofactors and vitamins	Cofactor and vitamin metabolism	Biotin biosynthesis, BioI pathway, long-chain-acyl-ACP => pimeloyl-ACP => biotin	2 blocks missing	3/5	Yes, partially	Low
	M00577	Metabolism of cofactors and vitamins	Cofactor and vitamin metabolism	Biotin biosynthesis, BioW pathway, pimelate => pimeloyl-CoA => biotin	1 block missing	4/5	Yes, partially	Low
	M00880	Metabolism of cofactors and vitamins	Cofactor and vitamin metabolism	Molybdenum cofactor biosynthesis, GTP => molybdenum cofactor	1 block missing	2/3	Yes, partially	Low
	M00958	Nucleotide metabolism	Purine metabolism	Adenine ribonucleotide degradation, AMP => Urate	1 block missing	2/3	No
	M00959	Nucleotide metabolism	Purine metabolism	Guanine ribonucleotide degradation, GMP => Urate	2 blocks missing	2/4	No
	M00053	Nucleotide metabolism	Purine metabolism	Deoxyribonucleotide biosynthesis, ADP/GDP/CDP/UDP => dATP/dGTP/dCTP/dUTP	1 block missing	1/2	Yes, partially	Low
	M00048	Nucleotide metabolism	Purine metabolism	De novo purine biosynthesis, PRPP + glutamine => IMP	Complete	8/8	Yes, partially	Low
	M00049	Nucleotide metabolism	Purine metabolism	Adenine ribonucleotide biosynthesis, IMP => ADP,ATP	Complete	4/4	Yes, partially	Low
	M00050	Nucleotide metabolism	Purine metabolism	Guanine ribonucleotide biosynthesis, IMP => GDP,GTP	Complete	4/4	Yes, partially	Low
	M00051	Nucleotide metabolism	Pyrimidine metabolism	De novo pyrimidine biosynthesis, glutamine (+ PRPP) => UMP	1 block missing	2/3	No
	M00938	Nucleotide metabolism	Pyrimidine metabolism	Pyrimidine deoxyribonucleotide biosynthesis, UDP => dTTP	1 block missing	4/5	Yes, partially	Low
	M00052	Nucleotide metabolism	Pyrimidine metabolism	Pyrimidine ribonucleotide biosynthesis, UMP => UDP/UTP,CDP/CTP	Complete	3/3	Yes, partially	Low
	M00726	Other modules	Drug resistance	Cationic antimicrobial peptide (CAMP) resistance, lysyl-phosphatidylglycerol (L-PG) synthase MprF	2 blocks missing	1/3	No
	M00718	Other modules	Drug resistance	Multidrug resistance, efflux pump MexAB-OprM	1 block missing	1/2	Yes, partially	Low
	M00857	Other modules	Pathogenicity	Salmonella enterica pathogenicity signature, Vi antigen	Incomplete	1/7	No
	M00575	Other modules	Pathogenicity	Pertussis pathogenicity signature, T1SS	Incomplete	1/5	No
	M00541	Xenobiotics biodegradation	Aromatics degradation	Benzoyl-CoA degradation, benzoyl-CoA => 3-hydroxypimeloyl-CoA	Complete	4/4	Yes, complete	High
	M00878	Xenobiotics biodegradation	Aromatics degradation	Phenylacetate degradation, phenylaxetate => acetyl-CoA/succinyl-CoA	Incomplete	1/7	Yes, partially	Low

## Sheet: Table S5b. KEGG pathway details
Table S5b. Details into the complete and incomplete metabolic pathways identified in the ORM2a genome using the Reconstruct Tool within KEGG Mapper. The "completeness" of a metabolic pathway was determined by the number of expected module blocks identified. Pathways whose corresponding enzymes were detected in Experiment #3b and other proteomes are highlighted in columns F and G. Other gene produ…
	M00001 Glycolysis (Embden-Meyerhof pathway), glucose => pyruvate (complete; 9/9 blocks identified)				Proteomic analysis
	KEGG Orthology (KO) Term	NCBO locus tag	Corresponding NCBI protein accession no.	Predicted function (NCBI Prokaryotic Genome Annotation Pipeline version 6.3)	No. of proteomes with ≥1 matching spectra	Sum of spectra recovered from OR_Exp3b gel slices
	K00134	OS130_05965	WAC08734.1	type I glyceraldehyde-3-phosphate dehydrogenase	1	12
	K00850	OS130_07725	WAC09057.1	ATP-dependent 6-phosphofructokinase
	K00873	OS130_07755	WAC09062.1	pyruvate kinase
	K00927	OS130_01825	WAC07963.1	phosphoglycerate kinase
	K00927	OS130_05970	WAC08735.1	phosphoglycerate kinase
	K00927	OS130_14005	WAC07322.1	phosphoglycerate kinase
	K01689	OS130_12730	WAC07086.1	phosphopyruvate hydratase	1	19
	K01803	OS130_05975	WAC08736.1	triose-phosphate isomerase	1	3
	K01810	OS130_06990	WAC08919.1	glucose-6-phosphate isomerase
	K01834	OS130_06995	WAC08920.1	2,3-diphosphoglycerate-dependent phosphoglycerate mutase	1	4
	K15635	OS130_12845	WAC07105.1	cofactor-independent phosphoglycerate mutase
	K16305	OS130_02650	WAC08113.1	aldolase	1	5
	K16306	OS130_05840	WAC09093.1	2-amino-3,7-dideoxy-D-threo-hept-6-ulosonate synthase
	K16306	OS130_12130	WAC06979.1	2-amino-3,7-dideoxy-D-threo-hept-6-ulosonate synthase
	K16306	OS130_15585	WAC07608.1	2-amino-3,7-dideoxy-D-threo-hept-6-ulosonate synthase
	K21071	OS130_12800	WAC07097.1	6-phosphofructokinase	1	4
	K25026	OS130_03170	WAC08212.1	ROK family protein
	M00002 Glycolysis, core module involving three-carbon compounds (complete; 5/5 blocks identified)				Proteomic analysis
	KEGG Orthology (KO) Term	NCBO locus tag	Corresponding NCBI protein accession no.	Predicted function (NCBI Prokaryotic Genome Annotation Pipeline version 6.3)	No. of proteomes with ≥1 matching spectra	Sum of spectra recovered from OR_Exp3b gel slices
	K00134	OS130_05965	WAC08734.1	type I glyceraldehyde-3-phosphate dehydrogenase	1	12
	K00873	OS130_07755	WAC09062.1	pyruvate kinase
	K00927	OS130_01825	WAC07963.1	phosphoglycerate kinase
	K00927	OS130_05970	WAC08735.1	phosphoglycerate kinase
	K00927	OS130_14005	WAC07322.1	phosphoglycerate kinase
	K01689	OS130_12730	WAC07086.1	phosphopyruvate hydratase	1	19
	K01803	OS130_05975	WAC08736.1	triose-phosphate isomerase	1	3
	K01834	OS130_06995	WAC08920.1	2,3-diphosphoglycerate-dependent phosphoglycerate mutase	1	4
	K15635	OS130_12845	WAC07105.1	cofactor-independent phosphoglycerate mutase
	M00003 Gluconeogenesis, oxaloacetate => fructose-6P (complete; 7/7 blocks identified)				Proteomic analysis
	KEGG Orthology (KO) Term	NCBO locus tag	Corresponding NCBI protein accession no.	Predicted function (NCBI Prokaryotic Genome Annotation Pipeline version 6.3)	No. of proteomes with ≥1 matching spectra	Sum of spectra recovered from OR_Exp3b gel slices
	K00134	OS130_05965	WAC08734.1	type I glyceraldehyde-3-phosphate dehydrogenase	1	12
	K00927	OS130_01825	WAC07963.1	phosphoglycerate kinase
	K00927	OS130_05970	WAC08735.1	phosphoglycerate kinase
	K00927	OS130_14005	WAC07322.1	phosphoglycerate kinase
	K01596	OS130_02695	WAC08122.1	phosphoenolpyruvate carboxykinase (GTP)	1	10
	K01622	OS130_06660	WAC08861.1	fructose-1,6-bisphosphate aldolase/phosphatase	1	3
	K01689	OS130_12730	WAC07086.1	phosphopyruvate hydratase	1	19
	K01803	OS130_05975	WAC08736.1	triose-phosphate isomerase	1	3
	K01834	OS130_06995	WAC08920.1	2,3-diphosphoglycerate-dependent phosphoglycerate mutase	1	4
	K15635	OS130_12845	WAC07105.1	cofactor-independent phosphoglycerate mutase
	M00307 Pyruvate oxidation, pyruvate => acetyl-CoA (complete; 1/1 block identified)				Proteomic analysis
	KEGG Orthology (KO) Term	NCBO locus tag	Corresponding NCBI protein accession no.	Predicted function (NCBI Prokaryotic Genome Annotation Pipeline version 6.3)	No. of proteomes with ≥1 matching spectra	Sum of spectra recovered from OR_Exp3b gel slices
	K00161	OS130_12575	WAC07056.1	pyruvate dehydrogenase (acetyl-transferring) E1 component subunit alpha
	K00162	OS130_12585	WAC07058.1	pyruvate dehydrogenase complex E1 component subunit beta
	K00169	OS130_15545	WAC07601.1	pyruvate ferredoxin oxidoreductase	1	7
	K00170	OS130_15550	WAC07602.1	pyruvate synthase subunit PorB	1	10
	K00171	OS130_15540	WAC07600.1	4Fe-4S binding protein
	K00189	OS130_15535	WAC07599.1	pyruvate ferredoxin oxidoreductase subunit gamma	1	8
	K00382	OS130_13465	WAC07221.1	dihydrolipoyl dehydrogenase
	K00627	OS130_12590	WAC07059.1	dihydrolipoamide acetyltransferase family protein
	M00009 Citrate cycle (TCA cycle, Krebs cycle) (incomplete; 3/8 blocks identified)				Proteomic analysis
	KEGG Orthology (KO) Term	NCBO locus tag	Corresponding NCBI protein accession no.	Predicted function (NCBI Prokaryotic Genome Annotation Pipeline version 6.3)	No. of proteomes with ≥1 matching spectra	Sum of spectra recovered from OR_Exp3b gel slices
	K00031	OS130_12690	WAC07078.1	isocitrate dehydrogenase (NADP(+))
	K00382	OS130_13465	WAC07221.1	dihydrolipoyl dehydrogenase
	K01677	OS130_08410	WAC06288.1	fumarate hydratase
	K01678	OS130_08415	WAC06289.1	Fe-S-containing hydro-lyase
	K05942	OS130_12335	WAC07013.1	histone-lysine N-methyltransferase	1	10
	M00010 Citrate cycle, first carbon oxidation, oxaloacetate => 2-oxoglutarate (one block missing; 2/3 blocks identified)				Proteomic analysis
	KEGG Orthology (KO) Term	NCBO locus tag	Corresponding NCBI protein accession no.	Predicted function (NCBI Prokaryotic Genome Annotation Pipeline version 6.3)	No. of proteomes with ≥1 matching spectra	Sum of spectra recovered from OR_Exp3b gel slices
	K00031	OS130_12690	WAC07078.1	isocitrate dehydrogenase (NADP(+))
	K05942	OS130_12335	WAC07013.1	histone-lysine N-methyltransferase	1	10
	M00011 Citrate cycle, second carbon oxidation, 2-oxoglutarate => oxaloacetate (incomplete; 1/5 blocks identified)				Proteomic analysis
	KEGG Orthology (KO) Term	NCBO locus tag	Corresponding NCBI protein accession no.	Predicted function (NCBI Prokaryotic Genome Annotation Pipeline version 6.3)	No. of proteomes with ≥1 matching spectra	Sum of spectra recovered from OR_Exp3b gel slices
	K00382	OS130_13465	WAC07221.1	dihydrolipoyl dehydrogenase
	K01677	OS130_08410	WAC06288.1	fumarate hydratase
	K01678	OS130_08415	WAC06289.1	Fe-S-containing hydro-lyase
	M00004 Pentose phosphate pathway (Pentose phosphate cycle) (2 blocks missing; 4/6 blocks identified)				Proteomic analysis
	KEGG Orthology (KO) Term	NCBO locus tag	Corresponding NCBI protein accession no.	Predicted function (NCBI Prokaryotic Genome Annotation Pipeline version 6.3)	No. of proteomes with ≥1 matching spectra	Sum of spectra recovered from OR_Exp3b gel slices
	K00615	OS130_02715	WAC08126.1	transketolase	1	3
	K00615	OS130_02720	WAC08127.1	transketolase family protein	1	2
	K00616	OS130_10615	WAC06701.1	fructose-6-phosphate aldolase	1	3
	K01783	OS130_01440	WAC07891.1	ribulose-phosphate 3-epimerase
	K01808	OS130_03520	WAC08276.1	ribose 5-phosphate isomerase B
	K01810	OS130_06990	WAC08919.1	glucose-6-phosphate isomerase
	M00007 Pentose phosphate pathway, non-oxidative phase, fructose 6P => ribose 5P (complete; 4/4 blocks identified)				Proteomic analysis
	KEGG Orthology (KO) Term	NCBO locus tag	Corresponding NCBI protein accession no.	Predicted function (NCBI Prokaryotic Genome Annotation Pipeline version 6.3)	No. of proteomes with ≥1 matching spectra	Sum of spectra recovered from OR_Exp3b gel slices
	K00615	OS130_02715	WAC08126.1	transketolase	1	3
	K00615	OS130_02720	WAC08127.1	transketolase family protein	1	2
	K00616	OS130_10615	WAC06701.1	fructose-6-phosphate aldolase	1	3
	K01783	OS130_01440	WAC07891.1	ribulose-phosphate 3-epimerase
	K01808	OS130_03520	WAC08276.1	ribose 5-phosphate isomerase B
	M00005 PRPP biosynthesis, ribose 5P => PRPP (complete; 1/1 block identified)				Proteomic analysis
	KEGG Orthology (KO) Term	NCBO locus tag	Corresponding NCBI protein accession no.	Predicted function (NCBI Prokaryotic Genome Annotation Pipeline version 6.3)	No. of proteomes with ≥1 matching spectra	Sum of spectra recovered from OR_Exp3b gel slices
	K00948	OS130_00950	WAC07801.1	ribose-phosphate pyrophosphokinase	1	4
	M00308 Semi-phosphorylative Entner-Doudoroff pathway, gluconate => glycerate-3P (incomplete; 1/4 blocks identified)				Proteomic analysis
	KEGG Orthology (KO) Term	NCBO locus tag	Corresponding NCBI protein accession no.	Predicted function (NCBI Prokaryotic Genome Annotation Pipeline version 6.3)	No. of proteomes with ≥1 matching spectra	Sum of spectra recovered from OR_Exp3b gel slices
	K00134	OS130_05965	WAC08734.1	type I glyceraldehyde-3-phosphate dehydrogenase	1	12
	K00927	OS130_01825	WAC07963.1	phosphoglycerate kinase
	K00927	OS130_05970	WAC08735.1	phosphoglycerate kinase
	K00927	OS130_14005	WAC07322.1	phosphoglycerate kinase
	M00309 Non-phosphorylative Entner-Doudoroff pathway, gluconate/galactonate => glycerate (2 blocks missing; 1/3 blocks identified)				Proteomic analysis
	KEGG Orthology (KO) Term	NCBO locus tag	Corresponding NCBI protein accession no.	Predicted function (NCBI Prokaryotic Genome Annotation Pipeline version 6.3)	No. of proteomes with ≥1 matching spectra	Sum of spectra recovered from OR_Exp3b gel slices
	K03738	OS130_07775	WAC09065.1	aldehyde ferredoxin oxidoreductase
	K03738	OS130_07905	WAC06195.1	aldehyde ferredoxin oxidoreductase
	K03738	OS130_14565	WAC07428.1	aldehyde ferredoxin oxidoreductase family protein
	K03738	OS130_14585	WAC07432.1	aldehyde ferredoxin oxidoreductase
	M00014 Glucuronate pathway (uronate pathway) (incomplete; 2/7 blocks identified)				Proteomic analysis
	KEGG Orthology (KO) Term	NCBO locus tag	Corresponding NCBI protein accession no.	Predicted function (NCBI Prokaryotic Genome Annotation Pipeline version 6.3)	No. of proteomes with ≥1 matching spectra	Sum of spectra recovered from OR_Exp3b gel slices
	K00008	OS130_03430	WAC08258.1	alcohol dehydrogenase catalytic domain-containing protein
	K00012	OS130_14675	WAC07449.1	UDP-glucose/GDP-mannose dehydrogenase family protein	1	4
	M00632 Galactose degradation, Leloir pathway, galactose => alpha-D-glucose-1P (2 blocks missing; 2/4 blocks identified)				Proteomic analysis
	KEGG Orthology (KO) Term	NCBO locus tag	Corresponding NCBI protein accession no.	Predicted function (NCBI Prokaryotic Genome Annotation Pipeline version 6.3)	No. of proteomes with ≥1 matching spectra	Sum of spectra recovered from OR_Exp3b gel slices
	K00965	OS130_00135	WAC07651.1	galactose-1-phosphate uridylyltransferase	1	2
	K00965	OS130_00210	WAC07666.1	galactose-1-phosphate uridylyltransferase
	K00965	OS130_04920	WAC08539.1	galactose-1-phosphate uridylyltransferase
	K01784	OS130_04300	WAC08422.1	NAD-dependent epimerase/dehydratase family protein
	M00552 D-galactonate degradation, De Ley-Doudoroff pathway, D-galactonate => glycerate-3P (incomplete; 2/5 blocks identified)				Proteomic analysis
	KEGG Orthology (KO) Term	NCBO locus tag	Corresponding NCBI protein accession no.	Predicted function (NCBI Prokaryotic Genome Annotation Pipeline version 6.3)	No. of proteomes with ≥1 matching spectra	Sum of spectra recovered from OR_Exp3b gel slices
	K00134	OS130_05965	WAC08734.1	type I glyceraldehyde-3-phosphate dehydrogenase	1	12
	K00927	OS130_01825	WAC07963.1	phosphoglycerate kinase
	K00927	OS130_05970	WAC08735.1	phosphoglycerate kinase
	K00927	OS130_14005	WAC07322.1	phosphoglycerate kinase
	M00854 Glycogen biosynthesis, glucose-1P => glycogen/starch (complete; 2/2 blocks identified)				Proteomic analysis
	KEGG Orthology (KO) Term	NCBO locus tag	Corresponding NCBI protein accession no.	Predicted function (NCBI Prokaryotic Genome Annotation Pipeline version 6.3)	No. of proteomes with ≥1 matching spectra	Sum of spectra recovered from OR_Exp3b gel slices
	K00700	OS130_02130	WAC08020.1	alpha-amylase family glycosyl hydrolase
	K00700	OS130_02670	WAC08117.1	1,4-alpha-glucan branching protein GlgB
	K00703	OS130_03820	WAC08334.1	glycogen synthase GlgA	1	2
	K00975	OS130_12395	WAC07024.1	glucose-1-phosphate adenylyltransferase
	M00855 Glycogen degradation, glycogen => glucose-6P (1 block missing; 2/3 blocks identified)				Proteomic analysis
	KEGG Orthology (KO) Term	NCBO locus tag	Corresponding NCBI protein accession no.	Predicted function (NCBI Prokaryotic Genome Annotation Pipeline version 6.3)	No. of proteomes with ≥1 matching spectra	Sum of spectra recovered from OR_Exp3b gel slices
	K00688	OS130_07760	WAC09063.1	glycogen/starch/alpha-glucan phosphorylase
	K00688	OS130_09095	WAC06415.1	alpha-glucan family phosphorylase
	K00705	OS130_02660	WAC08115.1	4-alpha-glucanotransferase
	K01835	OS130_06985	WAC08918.1	phosphoglucomutase (alpha-D-glucose-1,6-bisphosphate-dependent)
	K15778	OS130_03625	WAC08296.1	phosphomannomutase/phosphoglucomutase
	M00565 Trehalose biosynthesis, D-glucose 1P => trehalose (1 block missing; 5/6 blocks identified)				Proteomic analysis
	KEGG Orthology (KO) Term	NCBO locus tag	Corresponding NCBI protein accession no.	Predicted function (NCBI Prokaryotic Genome Annotation Pipeline version 6.3)	No. of proteomes with ≥1 matching spectra	Sum of spectra recovered from OR_Exp3b gel slices
	K00700	OS130_02130	WAC08020.1	alpha-amylase family glycosyl hydrolase
	K00700	OS130_02670	WAC08117.1	1,4-alpha-glucan branching protein GlgB
	K00703	OS130_03820	WAC08334.1	glycogen synthase GlgA	1	2
	K00975	OS130_12395	WAC07024.1	glucose-1-phosphate adenylyltransferase
	K01236	OS130_04140	WAC08390.1	malto-oligosyltrehalose trehalohydrolase
	K06044	OS130_04130	WAC08388.1	malto-oligosyltrehalose synthase
	M00549 Nucleotide sugar biosynthesis, glucose => UDP-glucose (1 block missing; 2/3 blocks identified)				Proteomic analysis
	KEGG Orthology (KO) Term	NCBO locus tag	Corresponding NCBI protein accession no.	Predicted function (NCBI Prokaryotic Genome Annotation Pipeline version 6.3)	No. of proteomes with ≥1 matching spectra	Sum of spectra recovered from OR_Exp3b gel slices
	K01835	OS130_06985	WAC08918.1	phosphoglucomutase (alpha-D-glucose-1,6-bisphosphate-dependent)
	K15778	OS130_03625	WAC08296.1	phosphomannomutase/phosphoglucomutase
	K25026	OS130_03170	WAC08212.1	ROK family protein
	M00554 Nucleotide sugar biosynthesis, galactose => UDP-galactose (1 block missing; 1/2 blocks identified)				Proteomic analysis
	KEGG Orthology (KO) Term	NCBO locus tag	Corresponding NCBI protein accession no.	Predicted function (NCBI Prokaryotic Genome Annotation Pipeline version 6.3)	No. of proteomes with ≥1 matching spectra	Sum of spectra recovered from OR_Exp3b gel slices
	K00965	OS130_00135	WAC07651.1	galactose-1-phosphate uridylyltransferase	1	2
	K00965	OS130_00210	WAC07666.1	galactose-1-phosphate uridylyltransferase
	K00965	OS130_04920	WAC08539.1	galactose-1-phosphate uridylyltransferase
	M00909 UDP-N-acetyl-D-glucosamine biosynthesis, prokaryotes, glucose => UDP-GlcNAc (complete; 5/5 blocks identified)				Proteomic analysis
	KEGG Orthology (KO) Term	NCBO locus tag	Corresponding NCBI protein accession no.	Predicted function (NCBI Prokaryotic Genome Annotation Pipeline version 6.3)	No. of proteomes with ≥1 matching spectra	Sum of spectra recovered from OR_Exp3b gel slices
	K00820	OS130_02480	WAC08080.1	glutamine--fructose-6-phosphate transaminase (isomerizing)	1	1
	K01810	OS130_06990	WAC08919.1	glucose-6-phosphate isomerase
	K03431	OS130_11790	WAC06919.1	phosphoglucosamine mutase
	K04042	OS130_02475	WAC08079.1	bifunctional UDP-N-acetylglucosamine diphosphorylase/glucosamine-1-phosphate N-acetyltransferase GlmU
	K25026	OS130_03170	WAC08212.1	ROK family protein
	M00761 Undecaprenylphosphate alpha-L-Ara4N biosynthesis, UDP-GlcA => undecaprenyl phosphate alpha-L-Ara4N (complete; 4/4 blocks identified)				Proteomic analysis
	KEGG Orthology (KO) Term	NCBO locus tag	Corresponding NCBI protein accession no.	Predicted function (NCBI Prokaryotic Genome Annotation Pipeline version 6.3)	No. of proteomes with ≥1 matching spectra	Sum of spectra recovered from OR_Exp3b gel slices
	K07806	OS130_02805	WAC08143.1	aminotransferase class I/II-fold pyridoxal phosphate-dependent enzyme
	K10011	OS130_02795	WAC09190.1	bifunctional UDP-4-amino-4-deoxy-L-arabinose formyltransferase/UDP-glucuronic acid oxidase ArnA
	K10012	OS130_02800	WAC08142.1	glycosyltransferase
	K13014	OS130_02790	WAC08141.1	4-deoxy-4-formamido-L-arabinose-phosphoundecaprenol deformylase
	M00373 Ethylmalonyl pathway (incomplete; 2/12 blocks identified)				Proteomic analysis
	KEGG Orthology (KO) Term	NCBO locus tag	Corresponding NCBI protein accession no.	Predicted function (NCBI Prokaryotic Genome Annotation Pipeline version 6.3)	No. of proteomes with ≥1 matching spectra	Sum of spectra recovered from OR_Exp3b gel slices
	K00626	OS130_03145	WAC08207.1	acetyl-CoA acetyltransferase	4	50
	K05606	OS130_07010	WAC08923.1	VOC family protein
	M00740 Methylaspartate cycle (incomplete; 2/11 blocks identified)				Proteomic analysis
	KEGG Orthology (KO) Term	NCBO locus tag	Corresponding NCBI protein accession no.	Predicted function (NCBI Prokaryotic Genome Annotation Pipeline version 6.3)	No. of proteomes with ≥1 matching spectra	Sum of spectra recovered from OR_Exp3b gel slices
	K00031	OS130_12690	WAC07078.1	isocitrate dehydrogenase (NADP(+))
	K00261	OS130_09060	WAC06409.1	Glu/Leu/Phe/Val dehydrogenase	1	6
	M00532 Photorespiration (incomplete; 1/10 blocks identified)				Proteomic analysis
	KEGG Orthology (KO) Term	NCBO locus tag	Corresponding NCBI protein accession no.	Predicted function (NCBI Prokaryotic Genome Annotation Pipeline version 6.3)	No. of proteomes with ≥1 matching spectra	Sum of spectra recovered from OR_Exp3b gel slices
	K00382	OS130_13465	WAC07221.1	dihydrolipoyl dehydrogenase
	K00600	OS130_09035	WAC06404.1	serine hydroxymethyltransferase	1	5
	K02437	OS130_13485	WAC07225.1	glycine cleavage system protein H
	M00013 Malonate semialdehyde pathway, propanoyl-CoA => acetyl-CoA (incomplete; 1/5 blocks identified)				Proteomic analysis
	KEGG Orthology (KO) Term	NCBO locus tag	Corresponding NCBI protein accession no.	Predicted function (NCBI Prokaryotic Genome Annotation Pipeline version 6.3)	No. of proteomes with ≥1 matching spectra	Sum of spectra recovered from OR_Exp3b gel slices
	K00248	OS130_03495	WAC08271.1	acyl-CoA dehydrogenase family protein	1	5
	M00741 Propanoyl-CoA metabolism, propanoyl-CoA => succinyl-CoA (2 blocks missing; 1/3 blocks identified)				Proteomic analysis
	KEGG Orthology (KO) Term	NCBO locus tag	Corresponding NCBI protein accession no.	Predicted function (NCBI Prokaryotic Genome Annotation Pipeline version 6.3)	No. of proteomes with ≥1 matching spectra	Sum of spectra recovered from OR_Exp3b gel slices
	K05606	OS130_07010	WAC08923.1	VOC family protein
	M00982 Methylcitrate cycle (incomplete; 1/7 blocks identified)				Proteomic analysis
	KEGG Orthology (KO) Term	NCBO locus tag	Corresponding NCBI protein accession no.	Predicted function (NCBI Prokaryotic Genome Annotation Pipeline version 6.3)	No. of proteomes with ≥1 matching spectra	Sum of spectra recovered from OR_Exp3b gel slices
	K01677	OS130_08410	WAC06288.1	fumarate hydratase
	K01678	OS130_08415	WAC06289.1	Fe-S-containing hydro-lyase
	M00165 Reductive pentose phosphate cycle (Calvin cycle) (incomplete; 6/11 blocks identified)				Proteomic analysis
	KEGG Orthology (KO) Term	NCBO locus tag	Corresponding NCBI protein accession no.	Predicted function (NCBI Prokaryotic Genome Annotation Pipeline version 6.3)	No. of proteomes with ≥1 matching spectra	Sum of spectra recovered from OR_Exp3b gel slices
	K00134	OS130_05965	WAC08734.1	type I glyceraldehyde-3-phosphate dehydrogenase	1	12
	K00615	OS130_02715	WAC08126.1	transketolase	1	3
	K00615	OS130_02720	WAC08127.1	transketolase family protein	1	2
	K00927	OS130_01825	WAC07963.1	phosphoglycerate kinase
	K00927	OS130_05970	WAC08735.1	phosphoglycerate kinase
	K00927	OS130_14005	WAC07322.1	phosphoglycerate kinase
	K01783	OS130_01440	WAC07891.1	ribulose-phosphate 3-epimerase
	K01803	OS130_05975	WAC08736.1	triose-phosphate isomerase	1	3
	K01808	OS130_03520	WAC08276.1	ribose 5-phosphate isomerase B
	M00169 CAM (Crassulacean acid metabolism), light (1 block missing; 1/2 blocks identified)				Proteomic analysis
	KEGG Orthology (KO) Term	NCBO locus tag	Corresponding NCBI protein accession no.	Predicted function (NCBI Prokaryotic Genome Annotation Pipeline version 6.3)	No. of proteomes with ≥1 matching spectra	Sum of spectra recovered from OR_Exp3b gel slices
	K01006	OS130_09585	WAC06507.1	pyruvate, phosphate dikinase	1	23
	M00172 C4-dicarboxylic acid cycle, NADP - malic enzyme type (incomplete; 1/4 blocks identified)				Proteomic analysis
	KEGG Orthology (KO) Term	NCBO locus tag	Corresponding NCBI protein accession no.	Predicted function (NCBI Prokaryotic Genome Annotation Pipeline version 6.3)	No. of proteomes with ≥1 matching spectra	Sum of spectra recovered from OR_Exp3b gel slices
	K01006	OS130_09585	WAC06507.1	pyruvate, phosphate dikinase	1	23
	M00171 C4-dicarboxylic acid cycle, NAD - malic enzyme type (incomplete; 1/7 blocks identified)				Proteomic analysis
	KEGG Orthology (KO) Term	NCBO locus tag	Corresponding NCBI protein accession no.	Predicted function (NCBI Prokaryotic Genome Annotation Pipeline version 6.3)	No. of proteomes with ≥1 matching spectra	Sum of spectra recovered from OR_Exp3b gel slices
	K01006	OS130_09585	WAC06507.1	pyruvate, phosphate dikinase	1	23
	M00173 Reductive citrate cycle (Arnon-Buchanan cycle) (incomplete; 2/10 blocks identified)				Proteomic analysis
	KEGG Orthology (KO) Term	NCBO locus tag	Corresponding NCBI protein accession no.	Predicted function (NCBI Prokaryotic Genome Annotation Pipeline version 6.3)	No. of proteomes with ≥1 matching spectra	Sum of spectra recovered from OR_Exp3b gel slices
	K00031	OS130_12690	WAC07078.1	isocitrate dehydrogenase (NADP(+))
	K00169	OS130_15545	WAC07601.1	pyruvate ferredoxin oxidoreductase	1	7
	K00170	OS130_15550	WAC07602.1	pyruvate synthase subunit PorB	1	10
	K00171	OS130_15540	WAC07600.1	4Fe-4S binding protein
	K01006	OS130_09585	WAC06507.1	pyruvate, phosphate dikinase	1	23
	K01007	OS130_03280	WAC08232.1	PEP-utilizing enzyme
	K01007	OS130_03350	WAC08245.1	PEP-utilizing enzyme
	K01007	OS130_04725	WAC08502.1	PEP-utilizing enzyme
	K01677	OS130_08410	WAC06288.1	fumarate hydratase
	K01678	OS130_08415	WAC06289.1	Fe-S-containing hydro-lyase
	K01960	OS130_08405	WAC06287.1	pyruvate carboxylase subunit B	1	6
	M00376 3-Hydroxypropionate bi-cycle (incomplete; 1/13 blocks identified)				Proteomic analysis
	KEGG Orthology (KO) Term	NCBO locus tag	Corresponding NCBI protein accession no.	Predicted function (NCBI Prokaryotic Genome Annotation Pipeline version 6.3)	No. of proteomes with ≥1 matching spectra	Sum of spectra recovered from OR_Exp3b gel slices
	K01961	OS130_08425	WAC06291.1	ATP-grasp domain-containing protein
	K05606	OS130_07010	WAC08923.1	VOC family protein
	M00375 Hydroxypropionate-hydroxybutylate cycle (incomplete; 3/14 blocks identified)				Proteomic analysis
	KEGG Orthology (KO) Term	NCBO locus tag	Corresponding NCBI protein accession no.	Predicted function (NCBI Prokaryotic Genome Annotation Pipeline version 6.3)	No. of proteomes with ≥1 matching spectra	Sum of spectra recovered from OR_Exp3b gel slices
	K00626	OS130_03145	WAC08207.1	acetyl-CoA acetyltransferase	4	50
	K05606	OS130_07010	WAC08923.1	VOC family protein
	K15016	OS130_06300	WAC08792.1	3-hydroxyacyl-CoA dehydrogenase/enoyl-CoA hydratase family protein	4	148
	M00374 Dicarboxylate-hydroxybutyrate cycle (incomplete; 4/13 blocks identified)				Proteomic analysis
	KEGG Orthology (KO) Term	NCBO locus tag	Corresponding NCBI protein accession no.	Predicted function (NCBI Prokaryotic Genome Annotation Pipeline version 6.3)	No. of proteomes with ≥1 matching spectra	Sum of spectra recovered from OR_Exp3b gel slices
	K00169	OS130_15545	WAC07601.1	pyruvate ferredoxin oxidoreductase	1	7
	K00170	OS130_15550	WAC07602.1	pyruvate synthase subunit PorB	1	10
	K00171	OS130_15540	WAC07600.1	4Fe-4S binding protein
	K00626	OS130_03145	WAC08207.1	acetyl-CoA acetyltransferase	4	50
	K01007	OS130_03280	WAC08232.1	PEP-utilizing enzyme
	K01007	OS130_03350	WAC08245.1	PEP-utilizing enzyme
	K01007	OS130_04725	WAC08502.1	PEP-utilizing enzyme
	K01677	OS130_08410	WAC06288.1	fumarate hydratase
	K01678	OS130_08415	WAC06289.1	Fe-S-containing hydro-lyase
	K15016	OS130_06300	WAC08792.1	3-hydroxyacyl-CoA dehydrogenase/enoyl-CoA hydratase family protein	4	148
	M00377 Reductive acetyl-CoA pathway (Wood-Ljungdahl pathway) (complete; 7/7 blocks identified)				Proteomic analysis
	KEGG Orthology (KO) Term	NCBO locus tag	Corresponding NCBI protein accession no.	Predicted function (NCBI Prokaryotic Genome Annotation Pipeline version 6.3)	No. of proteomes with ≥1 matching spectra	Sum of spectra recovered from OR_Exp3b gel slices
	K00194	OS130_14085	WAC07335.1	acetyl-CoA decarbonylase/synthase complex subunit delta	1	1
	K00197	OS130_14070	WAC07333.1	acetyl-CoA decarbonylase/synthase complex subunit gamma
	K00198	OS130_14080	WAC09156.1	anaerobic carbon-monoxide dehydrogenase catalytic subunit
	K00297	OS130_00860	WAC07783.1	methylenetetrahydrofolate reductase
	K00297	OS130_10305	WAC06642.1	methylenetetrahydrofolate reductase
	K00297	OS130_10335	WAC06648.1	methylenetetrahydrofolate reductase
	K00297	OS130_12945	WAC07122.1	methylenetetrahydrofolate reductase	1	8
	K00297	OS130_12970	WAC07127.1	methylenetetrahydrofolate reductase
	K00297	OS130_14020	WAC07325.1	methylenetetrahydrofolate reductase
	K01491	OS130_14090	WAC07336.1	bifunctional 5,10-methylene-tetrahydrofolate dehydrogenase/5,10-methylene-tetrahydrofolate cyclohydrolase	1	7
	K01938	OS130_14100	WAC07338.1	formate--tetrahydrofolate ligase	1	12
	K05299	OS130_09745	WAC09120.1	formate dehydrogenase subunit alpha	1	6
	K05299	OS130_12470	WAC07038.1	molybdopterin-dependent oxidoreductase	2	59
	K05299	OS130_12950	WAC07123.1	molybdopterin-dependent oxidoreductase
	K05299	OS130_14495	WAC07414.1	molybdopterin-dependent oxidoreductase
	K14138	OS130_14075	WAC07334.1	acetyl-CoA decarbonylase/synthase complex subunit alpha/beta
	K15022	OS130_12465	WAC07037.1	FAD-dependent oxidoreductase	1	32
	K15023	OS130_14065	WAC07332.1	dihydropteroate synthase
	M00620 Incomplete reductive citrate cycle, acetyl-CoA => oxoglutarate (incomplete; 1/7 blocks identified)				Proteomic analysis
	KEGG Orthology (KO) Term	NCBO locus tag	Corresponding NCBI protein accession no.	Predicted function (NCBI Prokaryotic Genome Annotation Pipeline version 6.3)	No. of proteomes with ≥1 matching spectra	Sum of spectra recovered from OR_Exp3b gel slices
	K00169	OS130_15545	WAC07601.1	pyruvate ferredoxin oxidoreductase	1	7
	K00170	OS130_15550	WAC07602.1	pyruvate synthase subunit PorB	1	10
	K00171	OS130_15540	WAC07600.1	4Fe-4S binding protein
	K01677	OS130_08410	WAC06288.1	fumarate hydratase
	K01678	OS130_08415	WAC06289.1	Fe-S-containing hydro-lyase
	K01960	OS130_08405	WAC06287.1	pyruvate carboxylase subunit B	1	6
	M00567 Methanogenesis, CO2 => methane (incomplete; 1/8 blocks identified)				Proteomic analysis
	KEGG Orthology (KO) Term	NCBO locus tag	Corresponding NCBI protein accession no.	Predicted function (NCBI Prokaryotic Genome Annotation Pipeline version 6.3)	No. of proteomes with ≥1 matching spectra	Sum of spectra recovered from OR_Exp3b gel slices
	K03388	OS130_00880	WAC07787.1	FAD-dependent oxidoreductase
	K03388	OS130_06125	WAC09095.1	FAD-dependent oxidoreductase	1	68
	K03388	OS130_10320	WAC06645.1	FAD-dependent oxidoreductase
	K03388	OS130_11525	WAC06873.1	CoB--CoM heterodisulfide reductase iron-sulfur subunit A family protein
	K03388	OS130_11560	WAC06880.1	4Fe-4S dicluster domain-containing protein
	K03388	OS130_14035	WAC07328.1	FAD-dependent oxidoreductase
	K03388	OS130_14545	WAC07424.1	CoB--CoM heterodisulfide reductase iron-sulfur subunit A family protein
	K03389	OS130_00885	WAC07788.1	CoB--CoM heterodisulfide reductase iron-sulfur subunit B family protein
	K03389	OS130_10325	WAC06646.1	CoB--CoM heterodisulfide reductase iron-sulfur subunit B family protein
	K03389	OS130_11530	WAC06874.1	CoB--CoM heterodisulfide reductase iron-sulfur subunit B family protein
	K03389	OS130_11575	WAC06883.1	CoB--CoM heterodisulfide reductase iron-sulfur subunit B family protein
	K03389	OS130_14055	WAC07330.1	CoB--CoM heterodisulfide reductase iron-sulfur subunit B family protein
	K03390	OS130_00890	WAC07789.1	4Fe-4S dicluster domain-containing protein
	K03390	OS130_10330	WAC06647.1	4Fe-4S dicluster domain-containing protein
	K03390	OS130_11535	WAC06875.1	4Fe-4S dicluster domain-containing protein
	K03390	OS130_11580	WAC06884.1	4Fe-4S dicluster domain-containing protein
	K03390	OS130_14060	WAC07331.1	4Fe-4S dicluster domain-containing protein
	K08264	OS130_04025	WAC08369.1	(Fe-S)-binding protein	5	219
	K14126	OS130_11545	WAC06877.1	Ni/Fe hydrogenase subunit alpha
	K14127	OS130_00865	WAC07784.1	hydrogenase iron-sulfur subunit
	K14127	OS130_00875	WAC07786.1	hydrogenase iron-sulfur subunit
	K14127	OS130_06130	WAC08764.1	hydrogenase iron-sulfur subunit	1	18
	K14127	OS130_10315	WAC06644.1	hydrogenase iron-sulfur subunit
	K14127	OS130_11520	WAC06872.1	hydrogenase iron-sulfur subunit
	K14127	OS130_11555	WAC06879.1	hydrogenase iron-sulfur subunit
	K14127	OS130_14030	WAC07327.1	hydrogenase iron-sulfur subunit
	K14127	OS130_14540	WAC07423.1	hydrogenase iron-sulfur subunit
	K14128	OS130_11550	WAC06878.1	oxidoreductase
	M00357 Methanogenesis, acetate => methane (incomplete; 2/5 blocks identified)				Proteomic analysis
	KEGG Orthology (KO) Term	NCBO locus tag	Corresponding NCBI protein accession no.	Predicted function (NCBI Prokaryotic Genome Annotation Pipeline version 6.3)	No. of proteomes with ≥1 matching spectra	Sum of spectra recovered from OR_Exp3b gel slices
	K00194	OS130_14085	WAC07335.1	acetyl-CoA decarbonylase/synthase complex subunit delta	1	1
	K00197	OS130_14070	WAC07333.1	acetyl-CoA decarbonylase/synthase complex subunit gamma
	K01895	OS130_04010	WAC08366.1	AMP-binding protein	1	74
	K01895	OS130_11290	WAC06830.1	acetate--CoA ligase	4	156
	K03388	OS130_00880	WAC07787.1	FAD-dependent oxidoreductase
	K03388	OS130_06125	WAC09095.1	FAD-dependent oxidoreductase	1	68
	K03388	OS130_10320	WAC06645.1	FAD-dependent oxidoreductase
	K03388	OS130_11525	WAC06873.1	CoB--CoM heterodisulfide reductase iron-sulfur subunit A family protein
	K03388	OS130_11560	WAC06880.1	4Fe-4S dicluster domain-containing protein
	K03388	OS130_14035	WAC07328.1	FAD-dependent oxidoreductase
	K03388	OS130_14545	WAC07424.1	CoB--CoM heterodisulfide reductase iron-sulfur subunit A family protein
	K03389	OS130_00885	WAC07788.1	CoB--CoM heterodisulfide reductase iron-sulfur subunit B family protein
	K03389	OS130_10325	WAC06646.1	CoB--CoM heterodisulfide reductase iron-sulfur subunit B family protein
	K03389	OS130_11530	WAC06874.1	CoB--CoM heterodisulfide reductase iron-sulfur subunit B family protein
	K03389	OS130_11575	WAC06883.1	CoB--CoM heterodisulfide reductase iron-sulfur subunit B family protein
	K03389	OS130_14055	WAC07330.1	CoB--CoM heterodisulfide reductase iron-sulfur subunit B family protein
	K03390	OS130_00890	WAC07789.1	4Fe-4S dicluster domain-containing protein
	K03390	OS130_10330	WAC06647.1	4Fe-4S dicluster domain-containing protein
	K03390	OS130_11535	WAC06875.1	4Fe-4S dicluster domain-containing protein
	K03390	OS130_11580	WAC06884.1	4Fe-4S dicluster domain-containing protein
	K03390	OS130_14060	WAC07331.1	4Fe-4S dicluster domain-containing protein
	K08264	OS130_04025	WAC08369.1	(Fe-S)-binding protein	5	219
	K14126	OS130_11545	WAC06877.1	Ni/Fe hydrogenase subunit alpha
	K14127	OS130_00865	WAC07784.1	hydrogenase iron-sulfur subunit
	K14127	OS130_00875	WAC07786.1	hydrogenase iron-sulfur subunit
	K14127	OS130_06130	WAC08764.1	hydrogenase iron-sulfur subunit	1	18
	K14127	OS130_10315	WAC06644.1	hydrogenase iron-sulfur subunit
	K14127	OS130_11520	WAC06872.1	hydrogenase iron-sulfur subunit
	K14127	OS130_11555	WAC06879.1	hydrogenase iron-sulfur subunit
	K14127	OS130_14030	WAC07327.1	hydrogenase iron-sulfur subunit
	K14127	OS130_14540	WAC07423.1	hydrogenase iron-sulfur subunit
	K14128	OS130_11550	WAC06878.1	oxidoreductase
	M00356 Methanogenesis, methanol => methane (2 blocks missing; 1/3 blocks identified)				Proteomic analysis
	KEGG Orthology (KO) Term	NCBO locus tag	Corresponding NCBI protein accession no.	Predicted function (NCBI Prokaryotic Genome Annotation Pipeline version 6.3)	No. of proteomes with ≥1 matching spectra	Sum of spectra recovered from OR_Exp3b gel slices
	K03388	OS130_00880	WAC07787.1	FAD-dependent oxidoreductase
	K03388	OS130_06125	WAC09095.1	FAD-dependent oxidoreductase	1	68
	K03388	OS130_10320	WAC06645.1	FAD-dependent oxidoreductase
	K03388	OS130_11525	WAC06873.1	CoB--CoM heterodisulfide reductase iron-sulfur subunit A family protein
	K03388	OS130_11560	WAC06880.1	4Fe-4S dicluster domain-containing protein
	K03388	OS130_14035	WAC07328.1	FAD-dependent oxidoreductase
	K03388	OS130_14545	WAC07424.1	CoB--CoM heterodisulfide reductase iron-sulfur subunit A family protein
	K03389	OS130_00885	WAC07788.1	CoB--CoM heterodisulfide reductase iron-sulfur subunit B family protein
	K03389	OS130_10325	WAC06646.1	CoB--CoM heterodisulfide reductase iron-sulfur subunit B family protein
	K03389	OS130_11530	WAC06874.1	CoB--CoM heterodisulfide reductase iron-sulfur subunit B family protein
	K03389	OS130_11575	WAC06883.1	CoB--CoM heterodisulfide reductase iron-sulfur subunit B family protein
	K03389	OS130_14055	WAC07330.1	CoB--CoM heterodisulfide reductase iron-sulfur subunit B family protein
	K03390	OS130_00890	WAC07789.1	4Fe-4S dicluster domain-containing protein
	K03390	OS130_10330	WAC06647.1	4Fe-4S dicluster domain-containing protein
	K03390	OS130_11535	WAC06875.1	4Fe-4S dicluster domain-containing protein
	K03390	OS130_11580	WAC06884.1	4Fe-4S dicluster domain-containing protein
	K03390	OS130_14060	WAC07331.1	4Fe-4S dicluster domain-containing protein
	K08264	OS130_04025	WAC08369.1	(Fe-S)-binding protein	5	219
	K14126	OS130_11545	WAC06877.1	Ni/Fe hydrogenase subunit alpha
	K14127	OS130_00865	WAC07784.1	hydrogenase iron-sulfur subunit
	K14127	OS130_00875	WAC07786.1	hydrogenase iron-sulfur subunit
	K14127	OS130_06130	WAC08764.1	hydrogenase iron-sulfur subunit	1	18
	K14127	OS130_10315	WAC06644.1	hydrogenase iron-sulfur subunit
	K14127	OS130_11520	WAC06872.1	hydrogenase iron-sulfur subunit
	K14127	OS130_11555	WAC06879.1	hydrogenase iron-sulfur subunit
	K14127	OS130_14030	WAC07327.1	hydrogenase iron-sulfur subunit
	K14127	OS130_14540	WAC07423.1	hydrogenase iron-sulfur subunit
	K14128	OS130_11550	WAC06878.1	oxidoreductase
	M00563 Methanogenesis, methylamine/dimethylamine/trimethylamine => methane (incomplete; 1/4 blocks identified)				Proteomic analysis
	KEGG Orthology (KO) Term	NCBO locus tag	Corresponding NCBI protein accession no.	Predicted function (NCBI Prokaryotic Genome Annotation Pipeline version 6.3)	No. of proteomes with ≥1 matching spectra	Sum of spectra recovered from OR_Exp3b gel slices
	K03388	OS130_00880	WAC07787.1	FAD-dependent oxidoreductase
	K03388	OS130_06125	WAC09095.1	FAD-dependent oxidoreductase	1	68
	K03388	OS130_10320	WAC06645.1	FAD-dependent oxidoreductase
	K03388	OS130_11525	WAC06873.1	CoB--CoM heterodisulfide reductase iron-sulfur subunit A family protein
	K03388	OS130_11560	WAC06880.1	4Fe-4S dicluster domain-containing protein
	K03388	OS130_14035	WAC07328.1	FAD-dependent oxidoreductase
	K03388	OS130_14545	WAC07424.1	CoB--CoM heterodisulfide reductase iron-sulfur subunit A family protein
	K03389	OS130_00885	WAC07788.1	CoB--CoM heterodisulfide reductase iron-sulfur subunit B family protein
	K03389	OS130_10325	WAC06646.1	CoB--CoM heterodisulfide reductase iron-sulfur subunit B family protein
	K03389	OS130_11530	WAC06874.1	CoB--CoM heterodisulfide reductase iron-sulfur subunit B family protein
	K03389	OS130_11575	WAC06883.1	CoB--CoM heterodisulfide reductase iron-sulfur subunit B family protein
	K03389	OS130_14055	WAC07330.1	CoB--CoM heterodisulfide reductase iron-sulfur subunit B family protein
	K03390	OS130_00890	WAC07789.1	4Fe-4S dicluster domain-containing protein
	K03390	OS130_10330	WAC06647.1	4Fe-4S dicluster domain-containing protein
	K03390	OS130_11535	WAC06875.1	4Fe-4S dicluster domain-containing protein
	K03390	OS130_11580	WAC06884.1	4Fe-4S dicluster domain-containing protein
	K03390	OS130_14060	WAC07331.1	4Fe-4S dicluster domain-containing protein
	K08264	OS130_04025	WAC08369.1	(Fe-S)-binding protein	5	219
	K14126	OS130_11545	WAC06877.1	Ni/Fe hydrogenase subunit alpha
	K14127	OS130_00865	WAC07784.1	hydrogenase iron-sulfur subunit
	K14127	OS130_00875	WAC07786.1	hydrogenase iron-sulfur subunit
	K14127	OS130_06130	WAC08764.1	hydrogenase iron-sulfur subunit	1	18
	K14127	OS130_10315	WAC06644.1	hydrogenase iron-sulfur subunit
	K14127	OS130_11520	WAC06872.1	hydrogenase iron-sulfur subunit
	K14127	OS130_11555	WAC06879.1	hydrogenase iron-sulfur subunit
	K14127	OS130_14030	WAC07327.1	hydrogenase iron-sulfur subunit
	K14127	OS130_14540	WAC07423.1	hydrogenase iron-sulfur subunit
	K14128	OS130_11550	WAC06878.1	oxidoreductase
	M00346 Formaldehyde assimilation, serine pathway (incomplete; 3/9 blocks identified)				Proteomic analysis
	KEGG Orthology (KO) Term	NCBO locus tag	Corresponding NCBI protein accession no.	Predicted function (NCBI Prokaryotic Genome Annotation Pipeline version 6.3)	No. of proteomes with ≥1 matching spectra	Sum of spectra recovered from OR_Exp3b gel slices
	K00600	OS130_09035	WAC06404.1	serine hydroxymethyltransferase	1	5
	K01689	OS130_12730	WAC07086.1	phosphopyruvate hydratase	1	19
	K11529	OS130_04090	WAC08380.1	glycerate kinase
	M00345 Formaldehyde assimilation, ribulose monophosphate pathway (2 blocks missing; 1/3 blocks identified)				Proteomic analysis
	KEGG Orthology (KO) Term	NCBO locus tag	Corresponding NCBI protein accession no.	Predicted function (NCBI Prokaryotic Genome Annotation Pipeline version 6.3)	No. of proteomes with ≥1 matching spectra	Sum of spectra recovered from OR_Exp3b gel slices
	K00850	OS130_07725	WAC09057.1	ATP-dependent 6-phosphofructokinase
	K21071	OS130_12800	WAC07097.1	6-phosphofructokinase	1	4
	M00935 Methanofuran biosynthesis (incomplete; 1/6 blocks identified)				Proteomic analysis
	KEGG Orthology (KO) Term	NCBO locus tag	Corresponding NCBI protein accession no.	Predicted function (NCBI Prokaryotic Genome Annotation Pipeline version 6.3)	No. of proteomes with ≥1 matching spectra	Sum of spectra recovered from OR_Exp3b gel slices
	K19793	OS130_12720	WAC07084.1	pyridoxal phosphate-dependent aminotransferase
	M00530 Dissimilatory nitrate reduction, nitrate => ammonia (1 block missing; 1/2 blocks identified)				Proteomic analysis
	KEGG Orthology (KO) Term	NCBO locus tag	Corresponding NCBI protein accession no.	Predicted function (NCBI Prokaryotic Genome Annotation Pipeline version 6.3)	No. of proteomes with ≥1 matching spectra	Sum of spectra recovered from OR_Exp3b gel slices
	K03385	OS130_04900	WAC09087.1	ammonia-forming cytochrome c nitrite reductase subunit c552
	K15876	OS130_04895	WAC08535.1	NapC/NirT family cytochrome c
	M00176 Assimilatory sulfate reduction, sulfate => H2S (2 block missing; 1/3 blocks identified)				Proteomic analysis
	KEGG Orthology (KO) Term	NCBO locus tag	Corresponding NCBI protein accession no.	Predicted function (NCBI Prokaryotic Genome Annotation Pipeline version 6.3)	No. of proteomes with ≥1 matching spectra	Sum of spectra recovered from OR_Exp3b gel slices
	K00860	OS130_09155	WAC06426.1	adenylyl-sulfate kinase
	K00958	OS130_08350	WAC06277.1	sulfate adenylyltransferase
	M00596 Dissimilatory sulfate reduction, sulfate => H2S (complete; 4/4 blocks identified)				Proteomic analysis
	KEGG Orthology (KO) Term	NCBO locus tag	Corresponding NCBI protein accession no.	Predicted function (NCBI Prokaryotic Genome Annotation Pipeline version 6.3)	No. of proteomes with ≥1 matching spectra	Sum of spectra recovered from OR_Exp3b gel slices
	K00394	OS130_08315	WAC06270.1	adenylyl-sulfate reductase subunit alpha
	K00394	OS130_08340	WAC06275.1	adenylyl-sulfate reductase subunit alpha	2	10
	K00395	OS130_08325	WAC06272.1	adenylyl-sulfate reductase subunit beta
	K00395	OS130_08345	WAC06276.1	adenylyl-sulfate reductase subunit beta
	K00958	OS130_08350	WAC06277.1	sulfate adenylyltransferase	1	9
	K11180	OS130_04855	WAC08528.1	dissimilatory-type sulfite reductase subunit alpha	1	8
	K11181	OS130_04850	WAC08527.1	dissimilatory-type sulfite reductase subunit beta	1	2
	K27187	OS130_10275	WAC09124.1	sulfate reduction electron transfer complex DsrMKJOP subunit DsrM
	K27188	OS130_10270	WAC06636.1	(Fe-S)-binding protein
	K27189	OS130_10265	WAC06635.1	sulfate reduction electron transfer complex DsrMKJOP subunit DsrJ
	K27190	OS130_10260	WAC06634.1	4Fe-4S dicluster domain-containing protein
	K27191	OS130_10255	WAC06633.1	polysulfide reductase NrfD
	M00157 F-type ATPase, prokaryotes and chloroplasts (complete; 1/1 block identified)				Proteomic analysis
	KEGG Orthology (KO) Term	NCBO locus tag	Corresponding NCBI protein accession no.	Predicted function (NCBI Prokaryotic Genome Annotation Pipeline version 6.3)	No. of proteomes with ≥1 matching spectra	Sum of spectra recovered from OR_Exp3b gel slices
	K02108	OS130_05375	WAC08624.1	F0F1 ATP synthase subunit A
	K02109	OS130_05385	WAC08626.1	ATP synthase F0 subunit B	1	3
	K02109	OS130_05390	WAC08627.1	ATP synthase F0 subunit B	1	3
	K02110	OS130_05380	WAC08625.1	ATP synthase F0 subunit C	1	0
	K02111	OS130_05400	WAC08629.1	F0F1 ATP synthase subunit alpha	4	37
	K02112	OS130_05410	WAC08631.1	F0F1 ATP synthase subunit beta	3	38
	K02113	OS130_05395	WAC08628.1	ATP synthase F1 subunit delta	1	8
	K02114	OS130_05415	WAC08632.1	F0F1 ATP synthase subunit epsilon	1	4
	K02115	OS130_05405	WAC08630.1	ATP synthase F1 subunit gamma	1	7
Lipid metabolism
	M00086 beta-Oxidation, acyl-CoA synthesis (complete; 1/1 block identified)				Proteomic analysis
	KEGG Orthology (KO) Term	NCBO locus tag	Corresponding NCBI protein accession no.	Predicted function (NCBI Prokaryotic Genome Annotation Pipeline version 6.3)	No. of proteomes with ≥1 matching spectra	Sum of spectra recovered from OR_Exp3b gel slices
	K01897	OS130_08810	WAC06362.1	AMP-binding protein
	M00087 beta-Oxidation (2 blocks missing; 1/3 blocks identified)				Proteomic analysis
	KEGG Orthology (KO) Term	NCBO locus tag	Corresponding NCBI protein accession no.	Predicted function (NCBI Prokaryotic Genome Annotation Pipeline version 6.3)	No. of proteomes with ≥1 matching spectra	Sum of spectra recovered from OR_Exp3b gel slices
	K00632	OS130_06290	WAC08791.1	thiolase family protein	4	69
	M00885 Meromycolic acid biosynthesis, initiation and elongation FAS II (KasA) (incomplete; 2/5 blocks identified)				Proteomic analysis
	KEGG Orthology (KO) Term	NCBO locus tag	Corresponding NCBI protein accession no.	Predicted function (NCBI Prokaryotic Genome Annotation Pipeline version 6.3)	No. of proteomes with ≥1 matching spectra	Sum of spectra recovered from OR_Exp3b gel slices
	K00645	OS130_03500	WAC08272.1	ACP S-malonyltransferase
	K02078	OS130_03510	WAC08274.1	acyl carrier protein
	K02078	OS130_08870	WAC06373.1	acyl carrier protein
	M00886 Meromycolic acid biosynthesis, initiation and elongation FAS II (KasA and KasB) (incomplete; 2/6 blocks identified)				Proteomic analysis
	KEGG Orthology (KO) Term	NCBO locus tag	Corresponding NCBI protein accession no.	Predicted function (NCBI Prokaryotic Genome Annotation Pipeline version 6.3)	No. of proteomes with ≥1 matching spectra	Sum of spectra recovered from OR_Exp3b gel slices
	K00645	OS130_03500	WAC08272.1	ACP S-malonyltransferase
	K02078	OS130_03510	WAC08274.1	acyl carrier protein
	K02078	OS130_08870	WAC06373.1	acyl carrier protein
	M00101 Cholesterol biosynthesis, FPP => cholesterol (incomplete; 1/12 blocks identified)				Proteomic analysis
	KEGG Orthology (KO) Term	NCBO locus tag	Corresponding NCBI protein accession no.	Predicted function (NCBI Prokaryotic Genome Annotation Pipeline version 6.3)	No. of proteomes with ≥1 matching spectra	Sum of spectra recovered from OR_Exp3b gel slices
	K00801	OS130_00255	WAC07675.1	squalene/phytoene synthase family protein
	M00102 Ergocalciferol biosynthesis, FPP => ergosterol/ergocalciferol (incomplete; 1/13 blocks identified)				Proteomic analysis
	KEGG Orthology (KO) Term	NCBO locus tag	Corresponding NCBI protein accession no.	Predicted function (NCBI Prokaryotic Genome Annotation Pipeline version 6.3)	No. of proteomes with ≥1 matching spectra	Sum of spectra recovered from OR_Exp3b gel slices
	K00801	OS130_00255	WAC07675.1	squalene/phytoene synthase family protein
	M00088 Ketone body biosynthesis, acetyl-CoA => acetoacetate/3-hydroxybutyrate/acetone (incomplete; 1/5 blocks identified)				Proteomic analysis
	KEGG Orthology (KO) Term	NCBO locus tag	Corresponding NCBI protein accession no.	Predicted function (NCBI Prokaryotic Genome Annotation Pipeline version 6.3)	No. of proteomes with ≥1 matching spectra	Sum of spectra recovered from OR_Exp3b gel slices
	K00626	OS130_03145	WAC08207.1	acetyl-CoA acetyltransferase	4	50
	M00089 Triacylglycerol biosynthesis (incomplete; 1/4 blocks identified)				Proteomic analysis
	KEGG Orthology (KO) Term	NCBO locus tag	Corresponding NCBI protein accession no.	Predicted function (NCBI Prokaryotic Genome Annotation Pipeline version 6.3)	No. of proteomes with ≥1 matching spectra	Sum of spectra recovered from OR_Exp3b gel slices
	K00655	OS130_04730	WAC08503.1	lysophospholipid acyltransferase family protein
	K00655	OS130_06305	WAC08793.1	lysophospholipid acyltransferase family protein
	M00093 Phosphatidylethanolamine (PE) biosynthesis, PA => PS => PE (complete; 3/3 blocks identified)				Proteomic analysis
	KEGG Orthology (KO) Term	NCBO locus tag	Corresponding NCBI protein accession no.	Predicted function (NCBI Prokaryotic Genome Annotation Pipeline version 6.3)	No. of proteomes with ≥1 matching spectra	Sum of spectra recovered from OR_Exp3b gel slices
	K00981	OS130_14190	WAC07356.1	phosphatidate cytidylyltransferase
	K01613	OS130_13200	WAC07172.1	phosphatidylserine decarboxylase family protein
	K17103	OS130_04690	WAC08495.1	CDP-alcohol phosphatidyltransferase family protein
	K17103	OS130_14150	WAC07348.1	CDP-diacylglycerol--serine O-phosphatidyltransferase
	M00048 De novo purine biosynthesis, PRPP + glutamine => IMP (complete; 8/8 blocks identified)				Proteomic analysis
	KEGG Orthology (KO) Term	NCBO locus tag	Corresponding NCBI protein accession no.	Predicted function (NCBI Prokaryotic Genome Annotation Pipeline version 6.3)	No. of proteomes with ≥1 matching spectra	Sum of spectra recovered from OR_Exp3b gel slices
	K00602	OS130_04455	WAC08451.1	IMP cyclohydrolase	1	12
	K00764	OS130_15145	WAC07530.1	amidophosphoribosyltransferase
	K01588	OS130_08715	WAC06344.1	5-(carboxyamino)imidazole ribonucleotide mutase
	K01756	OS130_08575	WAC09112.1	adenylosuccinate lyase
	K01923	OS130_01470	WAC07897.1	phosphoribosylaminoimidazolesuccinocarboxamide synthase	1	3
	K01933	OS130_07070	WAC08935.1	AIR synthase-related protein
	K01945	OS130_08725	WAC06346.1	phosphoribosylamine--glycine ligase
	K11175	OS130_07065	WAC08934.1	formyltransferase family protein
	K23265	OS130_07055	WAC08932.1	phosphoribosylformylglycinamidine synthase subunit PurQ
	K23270	OS130_07060	WAC08933.1	phosphoribosylformylglycinamidine synthase subunit PurS
	M00049 Adenine ribonucleotide biosynthesis, IMP => ADP,ATP (complete; 4/4 blocks identified)				Proteomic analysis
	KEGG Orthology (KO) Term	NCBO locus tag	Corresponding NCBI protein accession no.	Predicted function (NCBI Prokaryotic Genome Annotation Pipeline version 6.3)	No. of proteomes with ≥1 matching spectra	Sum of spectra recovered from OR_Exp3b gel slices
	K00939	OS130_02690	WAC08121.1	adenylate kinase	2	17
	K00940	OS130_02685	WAC08120.1	nucleoside-diphosphate kinase	1	6
	K01756	OS130_08575	WAC09112.1	adenylosuccinate lyase
	K01939	OS130_05700	WAC08686.1	adenylosuccinate synthase
	M00050 Guanine ribonucleotide biosynthesis, IMP => GDP,GTP (complete; 4/4 blocks identified)				Proteomic analysis
	KEGG Orthology (KO) Term	NCBO locus tag	Corresponding NCBI protein accession no.	Predicted function (NCBI Prokaryotic Genome Annotation Pipeline version 6.3)	No. of proteomes with ≥1 matching spectra	Sum of spectra recovered from OR_Exp3b gel slices
	K00088	OS130_13215	WAC07175.1	IMP dehydrogenase
	K00940	OS130_02685	WAC08120.1	nucleoside-diphosphate kinase	1	6
	K00942	OS130_06185	WAC08775.1	guanylate kinase
	K01951	OS130_03180	WAC08214.1	asparagine synthase-related protein	1	8
	K01951	OS130_13145	WAC07161.1	glutamine-hydrolyzing GMP synthase
	M00053 Deoxyribonucleotide biosynthesis, ADP/GDP/CDP/UDP => dATP/dGTP/dCTP/dUTP (1 block missing; 1/2 blocks identified)				Proteomic analysis
	KEGG Orthology (KO) Term	NCBO locus tag	Corresponding NCBI protein accession no.	Predicted function (NCBI Prokaryotic Genome Annotation Pipeline version 6.3)	No. of proteomes with ≥1 matching spectra	Sum of spectra recovered from OR_Exp3b gel slices
	K00525	OS130_15305	WAC07561.1	vitamin B12-dependent ribonucleotide reductase
	K00940	OS130_02685	WAC08120.1	nucleoside-diphosphate kinase	1	6
	M00958 Adenine ribonucleotide degradation, AMP => Urate (1 block missing; 2/3 blocks identified)				Proteomic analysis
	KEGG Orthology (KO) Term	NCBO locus tag	Corresponding NCBI protein accession no.	Predicted function (NCBI Prokaryotic Genome Annotation Pipeline version 6.3)	No. of proteomes with ≥1 matching spectra	Sum of spectra recovered from OR_Exp3b gel slices
	K01488	OS130_03275	WAC08231.1	adenosine deaminase
	K03783	OS130_11375	WAC06845.1	purine-nucleoside phosphorylase
	K03787	OS130_08175	WAC06244.1	5'/3'-nucleotidase SurE
	K05810	OS130_06745	WAC08876.1	peptidoglycan editing factor PgeF
	K11751	OS130_03470	WAC08266.1	5'-nucleotidase C-terminal domain-containing protein
	M00959 Guanine ribonucleotide degradation, GMP => Urate (2 blocks missing; 2/4 blocks identified)				Proteomic analysis
	KEGG Orthology (KO) Term	NCBO locus tag	Corresponding NCBI protein accession no.	Predicted function (NCBI Prokaryotic Genome Annotation Pipeline version 6.3)	No. of proteomes with ≥1 matching spectra	Sum of spectra recovered from OR_Exp3b gel slices
	K03783	OS130_11375	WAC06845.1	purine-nucleoside phosphorylase
	K03787	OS130_08175	WAC06244.1	5'/3'-nucleotidase SurE
	K05810	OS130_06745	WAC08876.1	peptidoglycan editing factor PgeF
	K11751	OS130_03470	WAC08266.1	5'-nucleotidase C-terminal domain-containing protein
	M00051 De novo pyrimidine biosynthesis, glutamine (+ PRPP) => UMP (1 block missing; 2/3 blocks identified)				Proteomic analysis
	KEGG Orthology (KO) Term	NCBO locus tag	Corresponding NCBI protein accession no.	Predicted function (NCBI Prokaryotic Genome Annotation Pipeline version 6.3)	No. of proteomes with ≥1 matching spectra	Sum of spectra recovered from OR_Exp3b gel slices
	K00609	OS130_05105	WAC08575.1	aspartate carbamoyltransferase catalytic subunit
	K00762	OS130_07515	WAC09017.1	orotate phosphoribosyltransferase
	K01465	OS130_05110	WAC08576.1	dihydroorotase
	K01591	OS130_06050	WAC08750.1	orotidine-5'-phosphate decarboxylase
	K01955	OS130_05120	WAC08578.1	carbamoyl-phosphate synthase large subunit
	K01956	OS130_05115	WAC08577.1	glutamine-hydrolyzing carbamoyl-phosphate synthase small subunit
	K17828	OS130_01355	WAC07876.1	dihydroorotate dehydrogenase
	M00052 Pyrimidine ribonucleotide biosynthesis, UMP => UDP/UTP,CDP/CTP (complete; 3/3 blocks identified)				Proteomic analysis
	KEGG Orthology (KO) Term	NCBO locus tag	Corresponding NCBI protein accession no.	Predicted function (NCBI Prokaryotic Genome Annotation Pipeline version 6.3)	No. of proteomes with ≥1 matching spectra	Sum of spectra recovered from OR_Exp3b gel slices
	K00940	OS130_02685	WAC08120.1	nucleoside-diphosphate kinase	1	6
	K01937	OS130_01420	WAC09179.1	CTP synthase
	K09903	OS130_14205	WAC07359.1	UMP kinase	1	5
	M00938 Pyrimidine deoxyribonucleotide biosynthesis, UDP => dTTP (1 block missing; 4/5 blocks identified)				Proteomic analysis
	KEGG Orthology (KO) Term	NCBO locus tag	Corresponding NCBI protein accession no.	Predicted function (NCBI Prokaryotic Genome Annotation Pipeline version 6.3)	No. of proteomes with ≥1 matching spectra	Sum of spectra recovered from OR_Exp3b gel slices
	K00525	OS130_15305	WAC07561.1	vitamin B12-dependent ribonucleotide reductase
	K00560	OS130_15675	WAC07624.1	thymidylate synthase
	K00940	OS130_02685	WAC08120.1	nucleoside-diphosphate kinase	1	6
	K00943	OS130_05845	WAC08712.1	dTMP kinase
	K00943	OS130_11045	WAC06783.1	hypothetical protein
	K01520	OS130_06565	WAC08842.1	dUTP diphosphatase
	M00020 Serine biosynthesis, glycerate-3P => serine (1 block missing; 2/3 blocks identified)				Proteomic analysis
	KEGG Orthology (KO) Term	NCBO locus tag	Corresponding NCBI protein accession no.	Predicted function (NCBI Prokaryotic Genome Annotation Pipeline version 6.3)	No. of proteomes with ≥1 matching spectra	Sum of spectra recovered from OR_Exp3b gel slices
	K00058	OS130_05695	WAC08685.1	phosphoglycerate dehydrogenase	1	18
	K00058	OS130_06075	WAC08755.1	phosphoglycerate dehydrogenase
	K22305	OS130_10400	WAC06661.1	histidine phosphatase family protein
	M00018 Threonine biosynthesis, aspartate => homoserine => threonine (1 block missing; 4/5 blocks identified)				Proteomic analysis
	KEGG Orthology (KO) Term	NCBO locus tag	Corresponding NCBI protein accession no.	Predicted function (NCBI Prokaryotic Genome Annotation Pipeline version 6.3)	No. of proteomes with ≥1 matching spectra	Sum of spectra recovered from OR_Exp3b gel slices
	K00003	OS130_12850	WAC07106.1	homoserine dehydrogenase	1	2
	K00133	OS130_00955	WAC07802.1	aspartate-semialdehyde dehydrogenase
	K00928	OS130_12905	WAC07114.1	aspartate kinase
	K01733	OS130_12440	WAC07033.1	threonine synthase	1	2
	M00621 Glycine cleavage system (2 blocks missing; 1/3 blocks identified)				Proteomic analysis
	KEGG Orthology (KO) Term	NCBO locus tag	Corresponding NCBI protein accession no.	Predicted function (NCBI Prokaryotic Genome Annotation Pipeline version 6.3)	No. of proteomes with ≥1 matching spectra	Sum of spectra recovered from OR_Exp3b gel slices
	K00382	OS130_13465	WAC07221.1	dihydrolipoyl dehydrogenase
	M00975 Betaine degradation, bacteria, betaine => pyruvate (incomplete; 1/4 blocks identified)				Proteomic analysis
	KEGG Orthology (KO) Term	NCBO locus tag	Corresponding NCBI protein accession no.	Predicted function (NCBI Prokaryotic Genome Annotation Pipeline version 6.3)	No. of proteomes with ≥1 matching spectra	Sum of spectra recovered from OR_Exp3b gel slices
	K00600	OS130_09035	WAC06404.1	serine hydroxymethyltransferase	1	5
	M00033 Ectoine biosynthesis, aspartate => ectoine (incomplete; 2/5 blocks identified)				Proteomic analysis
	KEGG Orthology (KO) Term	NCBO locus tag	Corresponding NCBI protein accession no.	Predicted function (NCBI Prokaryotic Genome Annotation Pipeline version 6.3)	No. of proteomes with ≥1 matching spectra	Sum of spectra recovered from OR_Exp3b gel slices
	K00133	OS130_00955	WAC07802.1	aspartate-semialdehyde dehydrogenase
	K00928	OS130_12905	WAC07114.1	aspartate kinase
	M00021 Cysteine biosynthesis, serine => cysteine (complete; 2/2 blocks identified)				Proteomic analysis
	KEGG Orthology (KO) Term	NCBO locus tag	Corresponding NCBI protein accession no.	Predicted function (NCBI Prokaryotic Genome Annotation Pipeline version 6.3)	No. of proteomes with ≥1 matching spectra	Sum of spectra recovered from OR_Exp3b gel slices
	K00640	OS130_04580	WAC08475.1	serine acetyltransferase	1	3
	K01738	OS130_04575	WAC08474.1	cysteine synthase A	1	3
	M00609 Cysteine biosynthesis, methionine => cysteine (incomplete; 1/6 blocks identified)				Proteomic analysis
	KEGG Orthology (KO) Term	NCBO locus tag	Corresponding NCBI protein accession no.	Predicted function (NCBI Prokaryotic Genome Annotation Pipeline version 6.3)	No. of proteomes with ≥1 matching spectra	Sum of spectra recovered from OR_Exp3b gel slices
	K00789	OS130_07710	WAC09054.1	methionine adenosyltransferase	1	9
	M00017 Methionine biosynthesis, aspartate => homoserine => methionine (incomplete; 3/7 blocks identified)				Proteomic analysis
	KEGG Orthology (KO) Term	NCBO locus tag	Corresponding NCBI protein accession no.	Predicted function (NCBI Prokaryotic Genome Annotation Pipeline version 6.3)	No. of proteomes with ≥1 matching spectra	Sum of spectra recovered from OR_Exp3b gel slices
	K00003	OS130_12850	WAC07106.1	homoserine dehydrogenase	1	2
	K00133	OS130_00955	WAC07802.1	aspartate-semialdehyde dehydrogenase
	K00928	OS130_12905	WAC07114.1	aspartate kinase
	M00034 Methionine salvage pathway (incomplete; 3/8 blocks identified)				Proteomic analysis
	KEGG Orthology (KO) Term	NCBO locus tag	Corresponding NCBI protein accession no.	Predicted function (NCBI Prokaryotic Genome Annotation Pipeline version 6.3)	No. of proteomes with ≥1 matching spectra	Sum of spectra recovered from OR_Exp3b gel slices
	K00772	OS130_11380	WAC06846.1	S-methyl-5'-thioadenosine phosphorylase
	K00789	OS130_07710	WAC09054.1	methionine adenosyltransferase	1	9
	K05810	OS130_06745	WAC08876.1	peptidoglycan editing factor PgeF
	K08963	OS130_08830	WAC06366.1	S-methyl-5-thioribose-1-phosphate isomerase
	K08963	OS130_11480	WAC06864.1	S-methyl-5-thioribose-1-phosphate isomerase
	M00035 Methionine degradation (1 block missing; 3/4 blocks identified)				Proteomic analysis
	KEGG Orthology (KO) Term	NCBO locus tag	Corresponding NCBI protein accession no.	Predicted function (NCBI Prokaryotic Genome Annotation Pipeline version 6.3)	No. of proteomes with ≥1 matching spectra	Sum of spectra recovered from OR_Exp3b gel slices
	K00558	OS130_02365	WAC08058.1	DNA cytosine methyltransferase
	K00558	OS130_02370	WAC08059.1	DNA cytosine methyltransferase
	K00789	OS130_07710	WAC09054.1	methionine adenosyltransferase	1	9
	K01251	OS130_07705	WAC09053.1	adenosylhomocysteinase	1	5
	M00368 Ethylene biosynthesis, methionine => ethylene (2 blocks missing; 1/3 blocks identified)				Proteomic analysis
	KEGG Orthology (KO) Term	NCBO locus tag	Corresponding NCBI protein accession no.	Predicted function (NCBI Prokaryotic Genome Annotation Pipeline version 6.3)	No. of proteomes with ≥1 matching spectra	Sum of spectra recovered from OR_Exp3b gel slices
	K00789	OS130_07710	WAC09054.1	methionine adenosyltransferase	1	9
	M00019 Valine/isoleucine biosynthesis, pyruvate => valine / 2-oxobutanoate => isoleucine (complete; 4/4 blocks identified)				Proteomic analysis
	KEGG Orthology (KO) Term	NCBO locus tag	Corresponding NCBI protein accession no.	Predicted function (NCBI Prokaryotic Genome Annotation Pipeline version 6.3)	No. of proteomes with ≥1 matching spectra	Sum of spectra recovered from OR_Exp3b gel slices
	K00053	OS130_14155	WAC07349.1	ketol-acid reductoisomerase	1	24
	K00826	OS130_08695	WAC06340.1	aminotransferase class IV
	K00826	OS130_11485	WAC06865.1	branched-chain amino acid transaminase	1	7
	K01652	OS130_04535	WAC08467.1	acetolactate synthase large subunit
	K01652	OS130_12050	WAC09137.1	acetolactate synthase AlsS
	K01652	OS130_14165	WAC07351.1	biosynthetic-type acetolactate synthase large subunit	1	2
	K01653	OS130_14160	WAC07350.1	acetolactate synthase small subunit	1	2
	K01687	OS130_07680	WAC09049.1	dihydroxy-acid dehydratase
	M00535 Isoleucine biosynthesis, pyruvate => 2-oxobutanoate (1 block missing; 2/3 blocks identified)				Proteomic analysis
	KEGG Orthology (KO) Term	NCBO locus tag	Corresponding NCBI protein accession no.	Predicted function (NCBI Prokaryotic Genome Annotation Pipeline version 6.3)	No. of proteomes with ≥1 matching spectra	Sum of spectra recovered from OR_Exp3b gel slices
	K00052	OS130_11270	WAC06826.1	3-isopropylmalate dehydrogenase	1	2
	K01703	OS130_11260	WAC06824.1	3-isopropylmalate dehydratase large subunit	1	2
	K01703	OS130_12330	WAC07012.1	3-isopropylmalate dehydratase large subunit
	K01704	OS130_03605	WAC08292.1	3-isopropylmalate dehydratase small subunit
	K01704	OS130_11265	WAC06825.1	3-isopropylmalate dehydratase small subunit
	M00570 Isoleucine biosynthesis, threonine => 2-oxobutanoate => isoleucine (1 block missing; 4/5 blocks identified)				Proteomic analysis
	KEGG Orthology (KO) Term	NCBO locus tag	Corresponding NCBI protein accession no.	Predicted function (NCBI Prokaryotic Genome Annotation Pipeline version 6.3)	No. of proteomes with ≥1 matching spectra	Sum of spectra recovered from OR_Exp3b gel slices
	K00053	OS130_14155	WAC07349.1	aminotransferase class IV	1	24
	K00826	OS130_08695	WAC06340.1	aminotransferase class IV
	K00826	OS130_11485	WAC06865.1	branched-chain amino acid transaminase	1	7
	K01652	OS130_04535	WAC08467.1	acetolactate synthase large subunit
	K01652	OS130_12050	WAC09137.1	acetolactate synthase AlsS
	K01652	OS130_14165	WAC07351.1	biosynthetic-type acetolactate synthase large subunit	1	2
	K01653	OS130_14160	WAC07350.1	acetolactate synthase small subunit	1	2
	K01687	OS130_07680	WAC09049.1	dihydroxy-acid dehydratase
	M00432 Leucine biosynthesis, 2-oxoisovalerate => 2-oxoisocaproate (complete; 3/3 blocks identified)				Proteomic analysis
	KEGG Orthology (KO) Term	NCBO locus tag	Corresponding NCBI protein accession no.	Predicted function (NCBI Prokaryotic Genome Annotation Pipeline version 6.3)	No. of proteomes with ≥1 matching spectra	Sum of spectra recovered from OR_Exp3b gel slices
	K00052	OS130_11270	WAC06826.1	3-isopropylmalate dehydrogenase	1	2
	K01649	OS130_12910	WAC07115.1	citramalate synthase	1	2
	K01649	OS130_14145	WAC07347.1	2-isopropylmalate synthase
	K01703	OS130_11260	WAC06824.1	3-isopropylmalate dehydratase large subunit	1	2
	K01703	OS130_12330	WAC07012.1	3-isopropylmalate dehydratase large subunit
	K01704	OS130_03605	WAC08292.1	3-isopropylmalate dehydratase small subunit
	K01704	OS130_11265	WAC06825.1	3-isopropylmalate dehydratase small subunit
	M00036 Leucine degradation, leucine => acetoacetate + acetyl-CoA (incomplete; 1/6 blocks identified)				Proteomic analysis
	KEGG Orthology (KO) Term	NCBO locus tag	Corresponding NCBI protein accession no.	Predicted function (NCBI Prokaryotic Genome Annotation Pipeline version 6.3)	No. of proteomes with ≥1 matching spectra	Sum of spectra recovered from OR_Exp3b gel slices
	K00382	OS130_13465	WAC07221.1	dihydrolipoyl dehydrogenase
	K00826	OS130_08695	WAC06340.1	aminotransferase class IV
	K00826	OS130_11485	WAC06865.1	branched-chain amino acid transaminase	1	7
	M00016 Lysine biosynthesis, succinyl-DAP pathway, aspartate => lysine (2 blocks missing; 7/9 blocks identified)				Proteomic analysis
	KEGG Orthology (KO) Term	NCBO locus tag	Corresponding NCBI protein accession no.	Predicted function (NCBI Prokaryotic Genome Annotation Pipeline version 6.3)	No. of proteomes with ≥1 matching spectra	Sum of spectra recovered from OR_Exp3b gel slices
	K00133	OS130_00955	WAC07802.1	aspartate-semialdehyde dehydrogenase
	K00215	OS130_06450	WAC08822.1	4-hydroxy-tetrahydrodipicolinate reductase	1	5
	K00821	OS130_06605	WAC08850.1	acetylornithine transaminase	1	6
	K00928	OS130_12905	WAC07114.1	aspartate kinase
	K01586	OS130_06590	WAC08847.1	diaminopimelate decarboxylase
	K01714	OS130_00960	WAC07803.1	4-hydroxy-tetrahydrodipicolinate synthase	1	4
	K01778	OS130_13165	WAC07165.1	diaminopimelate epimerase
	M00525 Lysine biosynthesis, acetyl-DAP pathway, aspartate => lysine (incomplete; 6/9 blocks identified)				Proteomic analysis
	KEGG Orthology (KO) Term	NCBO locus tag	Corresponding NCBI protein accession no.	Predicted function (NCBI Prokaryotic Genome Annotation Pipeline version 6.3)	No. of proteomes with ≥1 matching spectra	Sum of spectra recovered from OR_Exp3b gel slices
	K00133	OS130_00955	WAC07802.1	aspartate-semialdehyde dehydrogenase
	K00215	OS130_06450	WAC08822.1	4-hydroxy-tetrahydrodipicolinate reductase	1	5
	K00928	OS130_12905	WAC07114.1	aspartate kinase
	K01586	OS130_06590	WAC08847.1	diaminopimelate decarboxylase
	K01714	OS130_00960	WAC07803.1	4-hydroxy-tetrahydrodipicolinate synthase	1	4
	K01778	OS130_13165	WAC07165.1	diaminopimelate epimerase
	M00526 Lysine biosynthesis, DAP dehydrogenase pathway, aspartate => lysine (1 block missing; 5/6 blocks identified)				Proteomic analysis
	KEGG Orthology (KO) Term	NCBO locus tag	Corresponding NCBI protein accession no.	Predicted function (NCBI Prokaryotic Genome Annotation Pipeline version 6.3)	No. of proteomes with ≥1 matching spectra	Sum of spectra recovered from OR_Exp3b gel slices
	K00133	OS130_00955	WAC07802.1	aspartate-semialdehyde dehydrogenase
	K00215	OS130_06450	WAC08822.1	4-hydroxy-tetrahydrodipicolinate reductase	1	5
	K00928	OS130_12905	WAC07114.1	aspartate kinase
	K01586	OS130_06590	WAC08847.1	diaminopimelate decarboxylase
	K01714	OS130_00960	WAC07803.1	4-hydroxy-tetrahydrodipicolinate synthase	1	4
	M00527 Lysine biosynthesis, DAP aminotransferase pathway, aspartate => lysine (complete; 7/7 blocks identified)				Proteomic analysis
	KEGG Orthology (KO) Term	NCBO locus tag	Corresponding NCBI protein accession no.	Predicted function (NCBI Prokaryotic Genome Annotation Pipeline version 6.3)	No. of proteomes with ≥1 matching spectra	Sum of spectra recovered from OR_Exp3b gel slices
	K00133	OS130_00955	WAC07802.1	aspartate-semialdehyde dehydrogenase
	K00215	OS130_06450	WAC08822.1	4-hydroxy-tetrahydrodipicolinate reductase	1	5
	K00928	OS130_12905	WAC07114.1	aspartate kinase
	K01586	OS130_06590	WAC08847.1	diaminopimelate decarboxylase
	K01714	OS130_00960	WAC07803.1	4-hydroxy-tetrahydrodipicolinate synthase	1	4
	K01778	OS130_13165	WAC07165.1	diaminopimelate epimerase
	K10206	OS130_10625	WAC09126.1	LL-diaminopimelate aminotransferase	1	9
	M00956 Lysine degradation, bacteria, L-lysine => succinate (incomplete; 1/7 blocks missing)				Proteomic analysis
	KEGG Orthology (KO) Term	NCBO locus tag	Corresponding NCBI protein accession no.	Predicted function (NCBI Prokaryotic Genome Annotation Pipeline version 6.3)	No. of proteomes with ≥1 matching spectra	Sum of spectra recovered from OR_Exp3b gel slices
	K00135	OS130_05295	WAC08611.1	NAD-dependent succinate-semialdehyde dehydrogenase	1	19
	M00957 Lysine degradation, bacteria, L-lysine => glutarate => succinate/acetyl-CoA (incomplete; 1/5 blocks missing)				Proteomic analysis
	KEGG Orthology (KO) Term	NCBO locus tag	Corresponding NCBI protein accession no.	Predicted function (NCBI Prokaryotic Genome Annotation Pipeline version 6.3)	No. of proteomes with ≥1 matching spectra	Sum of spectra recovered from OR_Exp3b gel slices
	K00135	OS130_05295	WAC08611.1	NAD-dependent succinate-semialdehyde dehydrogenase	1	19
	K00626	OS130_03145	WAC08207.1	acetyl-CoA acetyltransferase	4	50
	M00028 Ornithine biosynthesis, glutamate => ornithine (complete 4/4)				Proteomic analysis
	KEGG Orthology (KO) Term	NCBO locus tag	Corresponding NCBI protein accession no.	Predicted function (NCBI Prokaryotic Genome Annotation Pipeline version 6.3)	No. of proteomes with ≥1 matching spectra	Sum of spectra recovered from OR_Exp3b gel slices
	K00145	OS130_12435	WAC07032.1	N-acetyl-gamma-glutamyl-phosphate reductase
	K00619	OS130_01600	WAC07921.1	N-acetyltransferase	1	3
	K00620	OS130_14255	WAC07368.1	bifunctional glutamate N-acetyltransferase/amino-acid acetyltransferase ArgJ
	K00821	OS130_06605	WAC08850.1	acetylornithine transaminase	1	6
	K00930	OS130_06610	WAC08851.1	acetylglutamate kinase
	M00844 Arginine biosynthesis, ornithine => arginine (1 block missing; 2/3 blocks identified)				Proteomic analysis
	KEGG Orthology (KO) Term	NCBO locus tag	Corresponding NCBI protein accession no.	Predicted function (NCBI Prokaryotic Genome Annotation Pipeline version 6.3)	No. of proteomes with ≥1 matching spectra	Sum of spectra recovered from OR_Exp3b gel slices
	K01755	OS130_03100	WAC08198.1	argininosuccinate lyase
	K01940	OS130_03095	WAC08197.1	argininosuccinate synthase	1	12
	K01940	OS130_06600	WAC08849.1	argininosuccinate synthase	1	2
	M00845 Arginine biosynthesis, glutamate => acetylcitrulline => arginine (incomplete; 4/7 blocks identified)				Proteomic analysis
	KEGG Orthology (KO) Term	NCBO locus tag	Corresponding NCBI protein accession no.	Predicted function (NCBI Prokaryotic Genome Annotation Pipeline version 6.3)	No. of proteomes with ≥1 matching spectra	Sum of spectra recovered from OR_Exp3b gel slices
	K00145	OS130_12435	WAC07032.1	N-acetyl-gamma-glutamyl-phosphate reductase
	K00821	OS130_06605	WAC08850.1	acetylornithine transaminase	1	6
	K01755	OS130_03100	WAC08198.1	argininosuccinate lyase
	K01940	OS130_03095	WAC08197.1	argininosuccinate synthase	1	12
	K01940	OS130_06600	WAC08849.1	argininosuccinate synthase	1	2
	M00029 Urea cycle (incomplete; 2/5 blocks identified)				Proteomic analysis
	KEGG Orthology (KO) Term	NCBO locus tag	Corresponding NCBI protein accession no.	Predicted function (NCBI Prokaryotic Genome Annotation Pipeline version 6.3)	No. of proteomes with ≥1 matching spectra	Sum of spectra recovered from OR_Exp3b gel slices
	K01755	OS130_03100	WAC08198.1	argininosuccinate lyase
	K01940	OS130_03095	WAC08197.1	argininosuccinate synthase	1	12
	K01940	OS130_06600	WAC08849.1	argininosuccinate synthase	1	2
	M00978 Ornithine-ammonia cycle (2 blocks missing; 4/6 blocks identified)				Proteomic analysis
	KEGG Orthology (KO) Term	NCBO locus tag	Corresponding NCBI protein accession no.	Predicted function (NCBI Prokaryotic Genome Annotation Pipeline version 6.3)	No. of proteomes with ≥1 matching spectra	Sum of spectra recovered from OR_Exp3b gel slices
	K01755	OS130_03100	WAC08198.1	argininosuccinate lyase
	K01915	OS130_00840	WAC07779.1	glutamine synthetase family protein	1	8
	K01940	OS130_03095	WAC08197.1	argininosuccinate synthase	1	12
	K01940	OS130_06600	WAC08849.1	argininosuccinate synthase	1	2
	K01955	OS130_05120	WAC08578.1	carbamoyl-phosphate synthase large subunit
	K01956	OS130_05115	WAC08577.1	lutamine-hydrolyzing carbamoyl-phosphate synthase small subunit
	M00015 Proline biosynthesis, glutamate => proline (complete; 2/2 blocks identified)				Proteomic analysis
	KEGG Orthology (KO) Term	NCBO locus tag	Corresponding NCBI protein accession no.	Predicted function (NCBI Prokaryotic Genome Annotation Pipeline version 6.3)	No. of proteomes with ≥1 matching spectra	Sum of spectra recovered from OR_Exp3b gel slices
	K00147	OS130_03055	WAC08189.1	glutamate-5-semialdehyde dehydrogenase
	K00286	OS130_07550	WAC09024.1	pyrroline-5-carboxylate reductase
	K00931	OS130_03050	WAC09193.1	glutamate 5-kinase
	M00972 Proline metabolism (2 blocks missing; 1/3 blocks identified)				Proteomic analysis
	KEGG Orthology (KO) Term	NCBO locus tag	Corresponding NCBI protein accession no.	Predicted function (NCBI Prokaryotic Genome Annotation Pipeline version 6.3)	No. of proteomes with ≥1 matching spectra	Sum of spectra recovered from OR_Exp3b gel slices
	K00286	OS130_07550	WAC09024.1	pyrroline-5-carboxylate reductase
	M00133 Polyamine biosynthesis, arginine => agmatine => putrescine => spermidine (incomplete; 1/4 blocks identified)				Proteomic analysis
	KEGG Orthology (KO) Term	NCBO locus tag	Corresponding NCBI protein accession no.	Predicted function (NCBI Prokaryotic Genome Annotation Pipeline version 6.3)	No. of proteomes with ≥1 matching spectra	Sum of spectra recovered from OR_Exp3b gel slices
	K02626	OS130_13240	WAC07180.1	arginine decarboxylase, pyruvoyl-dependent
	M00026 Histidine biosynthesis, PRPP => histidine (2 blocks missing; 4/6 blocks identified)				Proteomic analysis
	KEGG Orthology (KO) Term	NCBO locus tag	Corresponding NCBI protein accession no.	Predicted function (NCBI Prokaryotic Genome Annotation Pipeline version 6.3)	No. of proteomes with ≥1 matching spectra	Sum of spectra recovered from OR_Exp3b gel slices
	K00013	OS130_08620	WAC06326.1	histidinol dehydrogenase	1	5
	K00765	OS130_08605	WAC06323.1	ATP phosphoribosyltransferase	1	4
	K00817	OS130_11360	WAC06842.1	histidinol-phosphate transaminase
	K01496	OS130_08775	WAC06355.1	phosphoribosyl-AMP cyclohydrolase
	K01693	OS130_11620	WAC06891.1	imidazoleglycerol-phosphate dehydratase HisB
	K01814	OS130_11610	WAC09133.1	1-(5-phosphoribosyl)-5-[(5-phosphoribosylamino)methylideneamino]imidazole-4-carboxamide isomerase
	K02500	OS130_01630	WAC07926.1	imidazole glycerol phosphate synthase subunit HisF
	K02500	OS130_08525	WAC06309.1	imidazole glycerol phosphate synthase subunit HisF
	K02500	OS130_11605	WAC06889.1	imidazole glycerol phosphate synthase subunit HisF
	K02501	OS130_11615	WAC06890.1	imidazole glycerol phosphate synthase subunit HisH
	M00022 Shikimate pathway, phosphoenolpyruvate + erythrose-4P => chorismate (2 blocks missing; 2/4 blocks identified)				Proteomic analysis
	KEGG Orthology (KO) Term	NCBO locus tag	Corresponding NCBI protein accession no.	Predicted function (NCBI Prokaryotic Genome Annotation Pipeline version 6.3)	No. of proteomes with ≥1 matching spectra	Sum of spectra recovered from OR_Exp3b gel slices
	K00014	OS130_06205	WAC08778.1	shikimate dehydrogenase
	K00800	OS130_11350	WAC09132.1	3-phosphoshikimate 1-carboxyvinyltransferase
	K00891	OS130_06200	WAC08777.1	shikimate kinase
	K01736	OS130_07315	WAC09105.1	chorismate synthase
	K03786	OS130_07310	WAC08979.1	type II 3-dehydroquinate dehydratase	1	2
	M00023 Tryptophan biosynthesis, chorismate => tryptophan (complete; 3/3 blocks identified)				Proteomic analysis
	KEGG Orthology (KO) Term	NCBO locus tag	Corresponding NCBI protein accession no.	Predicted function (NCBI Prokaryotic Genome Annotation Pipeline version 6.3)	No. of proteomes with ≥1 matching spectra	Sum of spectra recovered from OR_Exp3b gel slices
	K00766	OS130_05875	WAC08718.1	anthranilate phosphoribosyltransferase
	K00766	OS130_09235	WAC06442.1	anthranilate phosphoribosyltransferase	1	3
	K01609	OS130_05880	WAC08719.1	indole-3-glycerol-phosphate synthase
	K01609	OS130_09230	WAC06441.1	indole-3-glycerol phosphate synthase TrpC
	K01657	OS130_09245	WAC06444.1	anthranilate synthase component I	1	2
	K01658	OS130_09240	WAC06443.1	aminodeoxychorismate/anthranilate synthase component II
	K01695	OS130_09215	WAC06438.1	tryptophan synthase subunit alpha	1	3
	K01696	OS130_09220	WAC06439.1	tryptophan synthase subunit beta	1	2
	K01817	OS130_05885	WAC08720.1	phosphoribosylanthranilate isomerase
	K01817	OS130_09225	WAC06440.1	phosphoribosylanthranilate isomerase
	K06001	OS130_13035	WAC07140.1	TrpB-like pyridoxal phosphate-dependent enzyme	1	2
	M00024 Phenylalanine biosynthesis, chorismate => phenylpyruvate => phenylalanine (1 block missing; 1/2 blocks identified)				Proteomic analysis
	KEGG Orthology (KO) Term	NCBO locus tag	Corresponding NCBI protein accession no.	Predicted function (NCBI Prokaryotic Genome Annotation Pipeline version 6.3)	No. of proteomes with ≥1 matching spectra	Sum of spectra recovered from OR_Exp3b gel slices
	K14170	OS130_11365	WAC06843.1	prephenate dehydratase
	M00025 Tyrosine biosynthesis, chorismate => HPP => tyrosine (1 block missing; 1/2 blocks identified)				Proteomic analysis
	KEGG Orthology (KO) Term	NCBO locus tag	Corresponding NCBI protein accession no.	Predicted function (NCBI Prokaryotic Genome Annotation Pipeline version 6.3)	No. of proteomes with ≥1 matching spectra	Sum of spectra recovered from OR_Exp3b gel slices
	K04517	OS130_11355	WAC06841.1	prephenate dehydrogenase/arogenate dehydrogenase family protein
	K14170	OS130_11365	WAC06843.1	prephenate dehydratase
	M00040 Tyrosine biosynthesis, chorismate => arogenate => tyrosine (2 blocks missing; 1/3 blocks identified)				Proteomic analysis
	KEGG Orthology (KO) Term	NCBO locus tag	Corresponding NCBI protein accession no.	Predicted function (NCBI Prokaryotic Genome Annotation Pipeline version 6.3)	No. of proteomes with ≥1 matching spectra	Sum of spectra recovered from OR_Exp3b gel slices
	K14170	OS130_11365	WAC06843.1	prephenate dehydratase
	M00042 Catecholamine biosynthesis, tyrosine => dopamine => noradrenaline => adrenaline (incomplete; 1/4 blocks identified)				Proteomic analysis
	KEGG Orthology (KO) Term	NCBO locus tag	Corresponding NCBI protein accession no.	Predicted function (NCBI Prokaryotic Genome Annotation Pipeline version 6.3)	No. of proteomes with ≥1 matching spectra	Sum of spectra recovered from OR_Exp3b gel slices
	K01593	OS130_04210	WAC08404.1	pyridoxal-dependent decarboxylase
	M00027 GABA (gamma-Aminobutyrate) shunt (2 blocks missing; 1/3 blocks identified)				Proteomic analysis
	KEGG Orthology (KO) Term	NCBO locus tag	Corresponding NCBI protein accession no.	Predicted function (NCBI Prokaryotic Genome Annotation Pipeline version 6.3)	No. of proteomes with ≥1 matching spectra	Sum of spectra recovered from OR_Exp3b gel slices
	K00135	OS130_05295	WAC08611.1	NAD-dependent succinate-semialdehyde dehydrogenase	1	19
	M00060 KDO2-lipid A biosynthesis, Raetz pathway, LpxL-LpxM type (1 block missing; 8/9 blocks identified)				Proteomic analysis
	KEGG Orthology (KO) Term	NCBO locus tag	Corresponding NCBI protein accession no.	Predicted function (NCBI Prokaryotic Genome Annotation Pipeline version 6.3)	No. of proteomes with ≥1 matching spectra	Sum of spectra recovered from OR_Exp3b gel slices
	K00677	OS130_07280	WAC08973.1	acyl-ACP--UDP-N-acetylglucosamine O-acyltransferase
	K00748	OS130_07295	WAC08976.1	lipid-A-disaccharide synthase
	K00912	OS130_00490	WAC09171.1	tetraacyldisaccharide 4'-kinase
	K02517	OS130_01170	WAC07842.1	lysophospholipid acyltransferase family protein
	K02517	OS130_03010	WAC08182.1	lysophospholipid acyltransferase family protein
	K02517	OS130_06755	WAC08878.1	lysophospholipid acyltransferase family protein
	K02517	OS130_07305	WAC08978.1	lysophospholipid acyltransferase family protein
	K02527	OS130_13830	WAC07289.1	3-deoxy-D-manno-octulosonic acid transferase
	K02535	OS130_12325	WAC07011.1	UDP-3-O-acyl-N-acetylglucosamine deacetylase
	K02536	OS130_07270	WAC08972.1	UDP-3-O-(3-hydroxymyristoyl)glucosamine N-acyltransferase
	K09949	OS130_07285	WAC08974.1	UDP-2,3-diacylglucosamine diphosphatase LpxI
	M00866 KDO2-lipid A biosynthesis, Raetz pathway, non-LpxL-LpxM type (1 block missing; 8/9 blocks identified)				Proteomic analysis
	KEGG Orthology (KO) Term	NCBO locus tag	Corresponding NCBI protein accession no.	Predicted function (NCBI Prokaryotic Genome Annotation Pipeline version 6.3)	No. of proteomes with ≥1 matching spectra	Sum of spectra recovered from OR_Exp3b gel slices
	K00677	OS130_07280	WAC08973.1	acyl-ACP--UDP-N-acetylglucosamine O-acyltransferase
	K00748	OS130_07295	WAC08976.1	lipid-A-disaccharide synthase
	K00912	OS130_00490	WAC09171.1	tetraacyldisaccharide 4'-kinase
	K02517	OS130_01170	WAC07842.1	lysophospholipid acyltransferase family protein
	K02517	OS130_03010	WAC08182.1	lysophospholipid acyltransferase family protein
	K02517	OS130_06755	WAC08878.1	lysophospholipid acyltransferase family protein
	K02517	OS130_07305	WAC08978.1	lysophospholipid acyltransferase family protein
	K02527	OS130_13830	WAC07289.1	3-deoxy-D-manno-octulosonic acid transferase
	K02535	OS130_12325	WAC07011.1	UDP-3-O-acyl-N-acetylglucosamine deacetylase
	K02536	OS130_07270	WAC08972.1	UDP-3-O-(3-hydroxymyristoyl)glucosamine N-acyltransferase
	K09949	OS130_07285	WAC08974.1	UDP-2,3-diacylglucosamine diphosphatase LpxI
	M00063 CMP-KDO biosynthesis (complete; 4/4 blocks identified)				Proteomic analysis
	KEGG Orthology (KO) Term	NCBO locus tag	Corresponding NCBI protein accession no.	Predicted function (NCBI Prokaryotic Genome Annotation Pipeline version 6.3)	No. of proteomes with ≥1 matching spectra	Sum of spectra recovered from OR_Exp3b gel slices
	K00979	OS130_01425	WAC07888.1	3-deoxy-manno-octulosonate cytidylyltransferase
	K01627	OS130_01415	WAC07887.1	3-deoxy-8-phosphooctulonate synthase	1	5
	K03270	OS130_01405	WAC07885.1	HAD-IIIA family hydrolase
	K06041	OS130_01410	WAC07886.1	KpsF/GutQ family sugar-phosphate isomerase
	M00064 ADP-L-glycero-D-manno-heptose biosynthesis (2 blocks missing; 3/5 blocks identified)				Proteomic analysis
	KEGG Orthology (KO) Term	NCBO locus tag	Corresponding NCBI protein accession no.	Predicted function (NCBI Prokaryotic Genome Annotation Pipeline version 6.3)	No. of proteomes with ≥1 matching spectra	Sum of spectra recovered from OR_Exp3b gel slices
	K03271	OS130_04670	WAC08491.1	D-sedoheptulose 7-phosphate isomerase
	K21344	OS130_04885	WAC08534.1	D-glycero-beta-D-manno-heptose-7-phosphate kinase
	K21344	OS130_07025	WAC08926.1	bifunctional ADP-heptose synthase
	K21345	OS130_07020	WAC08925.1	adenylyltransferase/cytidyltransferase family protein
	K21345	OS130_08675	WAC06336.1	adenylyltransferase/cytidyltransferase family protein
	M00127 Thiamine biosynthesis, prokaryotes, AIR (+ DXP/tyrosine) => TMP/TPP (incomplete; 3/7 blocks identified)				Proteomic analysis
	KEGG Orthology (KO) Term	NCBO locus tag	Corresponding NCBI protein accession no.	Predicted function (NCBI Prokaryotic Genome Annotation Pipeline version 6.3)	No. of proteomes with ≥1 matching spectra	Sum of spectra recovered from OR_Exp3b gel slices
	K00946	OS130_00145	WAC07653.1	thiamine-phosphate kinase
	K03147	OS130_05590	WAC08665.1	phosphomethylpyrimidine synthase ThiC
	K21219	OS130_05585	WAC08664.1	bifunctional hydroxymethylpyrimidine kinase/phosphomethylpyrimidine kinase
	M00895 Thiamine biosynthesis, prokaryotes, AIR (+ DXP/glycine) => TMP/TPP (incomplete; 2/9 blocks identified)				Proteomic analysis
	KEGG Orthology (KO) Term	NCBO locus tag	Corresponding NCBI protein accession no.	Predicted function (NCBI Prokaryotic Genome Annotation Pipeline version 6.3)	No. of proteomes with ≥1 matching spectra	Sum of spectra recovered from OR_Exp3b gel slices
	K00946	OS130_00145	WAC07653.1	thiamine-phosphate kinase
	K03147	OS130_05590	WAC08665.1	phosphomethylpyrimidine synthase ThiC
	M00896 Thiamine biosynthesis, archaea, AIR (+ NAD+) => TMP/TPP (complete; 4/4 blocks identified)				Proteomic analysis
	KEGG Orthology (KO) Term	NCBO locus tag	Corresponding NCBI protein accession no.	Predicted function (NCBI Prokaryotic Genome Annotation Pipeline version 6.3)	No. of proteomes with ≥1 matching spectra	Sum of spectra recovered from OR_Exp3b gel slices
	K00946	OS130_00145	WAC07653.1	thiamine-phosphate kinase
	K03147	OS130_05590	WAC08665.1	phosphomethylpyrimidine synthase ThiC
	K21219	OS130_05585	WAC08664.1	bifunctional hydroxymethylpyrimidine kinase/phosphomethylpyrimidine kinase
	K22699	OS130_09210	WAC06437.1	sulfide-dependent adenosine diphosphate thiazole synthase	1	2
	M00899 Thiamine salvage pathway, HMP/HET => TMP (1 block missing; 1/2 blocks identified)				Proteomic analysis
	KEGG Orthology (KO) Term	NCBO locus tag	Corresponding NCBI protein accession no.	Predicted function (NCBI Prokaryotic Genome Annotation Pipeline version 6.3)	No. of proteomes with ≥1 matching spectra	Sum of spectra recovered from OR_Exp3b gel slices
	K21219	OS130_05585	WAC08664.1	bifunctional hydroxymethylpyrimidine kinase/phosphomethylpyrimidine kinase
	M00125 Riboflavin biosynthesis, plants and bacteria, GTP => riboflavin/FMN/FAD (1 block missing; 6/7 blocks identified)				Proteomic analysis
	KEGG Orthology (KO) Term	NCBO locus tag	Corresponding NCBI protein accession no.	Predicted function (NCBI Prokaryotic Genome Annotation Pipeline version 6.3)	No. of proteomes with ≥1 matching spectra	Sum of spectra recovered from OR_Exp3b gel slices
	K00793	OS130_00995	WAC07809.1	riboflavin synthase
	K00794	OS130_00985	WAC07807.1	6,7-dimethyl-8-ribityllumazine synthase
	K11752	OS130_01435	WAC07890.1	bifunctional diaminohydroxyphosphoribosylaminopyrimidine deaminase/5-amino-6-(5-phosphoribosylamino)uracil reductase RibD
	K11753	OS130_03030	WAC08186.1	bifunctional riboflavin kinase/FAD synthetase
	K14652	OS130_00990	WAC07808.1	bifunctional 3,4-dihydroxy-2-butanone-4-phosphate synthase/GTP cyclohydrolase II
	M00124 Pyridoxal-P biosynthesis, erythrose-4P => pyridoxal-P (incomplete; 3/6 blocks identified)				Proteomic analysis
	KEGG Orthology (KO) Term	NCBO locus tag	Corresponding NCBI protein accession no.	Predicted function (NCBI Prokaryotic Genome Annotation Pipeline version 6.3)	No. of proteomes with ≥1 matching spectra	Sum of spectra recovered from OR_Exp3b gel slices
	K00097	OS130_00435	WAC07705.1	4-hydroxythreonine-4-phosphate dehydrogenase PdxA
	K00275	OS130_13070	WAC07147.1	pyridoxamine 5'-phosphate oxidase
	K03474	OS130_12890	WAC07111.1	pyridoxine 5'-phosphate synthase	1	9
	M00115 NAD biosynthesis, aspartate => quinolinate => NAD (complete; 5/5 blocks identified)				Proteomic analysis
	KEGG Orthology (KO) Term	NCBO locus tag	Corresponding NCBI protein accession no.	Predicted function (NCBI Prokaryotic Genome Annotation Pipeline version 6.3)	No. of proteomes with ≥1 matching spectra	Sum of spectra recovered from OR_Exp3b gel slices
	K00278	OS130_15140	WAC07529.1	L-aspartate oxidase
	K00767	OS130_05640	WAC08674.1	carboxylating nicotinate-nucleotide diphosphorylase
	K00969	OS130_03060	WAC08190.1	nicotinate-nucleotide adenylyltransferase	1	2
	K01950	OS130_04625	WAC08483.1	NAD+ synthase
	K03517	OS130_04520	WAC08464.1	quinolinate synthase NadA
	M00912 NAD biosynthesis, tryptophan => quinolinate => NAD (incomplete; 3/8 blocks identified)				Proteomic analysis
	KEGG Orthology (KO) Term	NCBO locus tag	Corresponding NCBI protein accession no.	Predicted function (NCBI Prokaryotic Genome Annotation Pipeline version 6.3)	No. of proteomes with ≥1 matching spectra	Sum of spectra recovered from OR_Exp3b gel slices
	K00767	OS130_05640	WAC08674.1	carboxylating nicotinate-nucleotide diphosphorylase
	K00969	OS130_03060	WAC08190.1	nicotinate-nucleotide adenylyltransferase	1	2
	K01950	OS130_04625	WAC08483.1	NAD+ synthase
	M00119 Pantothenate biosynthesis, valine/L-aspartate => pantothenate (complete; 5/5 blocks identified)				Proteomic analysis
	KEGG Orthology (KO) Term	NCBO locus tag	Corresponding NCBI protein accession no.	Predicted function (NCBI Prokaryotic Genome Annotation Pipeline version 6.3)	No. of proteomes with ≥1 matching spectra	Sum of spectra recovered from OR_Exp3b gel slices
	K00077	OS130_03560	WAC08283.1	2-dehydropantoate 2-reductase
	K00077	OS130_08895	WAC06378.1	2-dehydropantoate 2-reductase
	K00077	OS130_13100	WAC07152.1	2-dehydropantoate 2-reductase
	K00606	OS130_06465	WAC08825.1	3-methyl-2-oxobutanoate hydroxymethyltransferase	1	2
	K00826	OS130_08695	WAC06340.1	aminotransferase class IV
	K00826	OS130_11485	WAC06865.1	branched-chain amino acid transaminase	1	7
	K01579	OS130_06455	WAC08823.1	aspartate 1-decarboxylase	1	2
	K01918	OS130_06460	WAC08824.1	pantoate--beta-alanine ligase
	M00913 Pantothenate biosynthesis, 2-oxoisovalerate/spermine => pantothenate (2 blocks missing; 3/5 blocks identified)				Proteomic analysis
	KEGG Orthology (KO) Term	NCBO locus tag	Corresponding NCBI protein accession no.	Predicted function (NCBI Prokaryotic Genome Annotation Pipeline version 6.3)	No. of proteomes with ≥1 matching spectra	Sum of spectra recovered from OR_Exp3b gel slices
	K00077	OS130_03560	WAC08283.1	2-dehydropantoate 2-reductase
	K00077	OS130_08895	WAC06378.1	2-dehydropantoate 2-reductase
	K00077	OS130_13100	WAC07152.1	2-dehydropantoate 2-reductase
	K00606	OS130_06465	WAC08825.1	3-methyl-2-oxobutanoate hydroxymethyltransferase	1	2
	K01918	OS130_06460	WAC08824.1	pantoate--beta-alanine ligase
	M00120 Coenzyme A biosynthesis, pantothenate => CoA (complete; 3/3 blocks identified)				Proteomic analysis
	KEGG Orthology (KO) Term	NCBO locus tag	Corresponding NCBI protein accession no.	Predicted function (NCBI Prokaryotic Genome Annotation Pipeline version 6.3)	No. of proteomes with ≥1 matching spectra	Sum of spectra recovered from OR_Exp3b gel slices
	K00859	OS130_12605	WAC07062.1	Dephospho-CoA kinase (CoaE) performs the final step in coenzyme A biosynthesis.
	K00954	OS130_11280	WAC06828.1	pantetheine-phosphate adenylyltransferase	1	6
	K03525	OS130_05645	WAC08675.1	type III pantothenate kinase
	K13038	OS130_01580	WAC07918.1	bifunctional phosphopantothenoylcysteine decarboxylase/phosphopantothenate--cysteine ligase CoaBC	1	2
	M00572 Pimeloyl-ACP biosynthesis, BioC-BioH pathway, malonyl-ACP => pimeloyl-ACP (incomplete; 3/6 blocks identified)				Proteomic analysis
	KEGG Orthology (KO) Term	NCBO locus tag	Corresponding NCBI protein accession no.	Predicted function (NCBI Prokaryotic Genome Annotation Pipeline version 6.3)	No. of proteomes with ≥1 matching spectra	Sum of spectra recovered from OR_Exp3b gel slices
	K00059	OS130_03150	WAC08208.1	3-oxoacyl-ACP reductase FabG	1	30
	K00059	OS130_03505	WAC08273.1	3-oxoacyl-[acyl-carrier-protein] reductase	1	4
	K00059	OS130_08850	WAC06370.1	SDR family oxidoreductase
	K02372	OS130_07275	WAC09104.1	3-hydroxyacyl-ACP dehydratase FabZ	1	2
	K09458	OS130_03515	WAC08275.1	beta-ketoacyl-ACP synthase II
	K09458	OS130_08880	WAC06375.1	beta-ketoacyl-[acyl-carrier-protein] synthase family protein
	M00123 Biotin biosynthesis, pimeloyl-ACP/CoA => biotin (complete; 3/3 blocks identified)				Proteomic analysis
	KEGG Orthology (KO) Term	NCBO locus tag	Corresponding NCBI protein accession no.	Predicted function (NCBI Prokaryotic Genome Annotation Pipeline version 6.3)	No. of proteomes with ≥1 matching spectra	Sum of spectra recovered from OR_Exp3b gel slices
	K00652	OS130_02030	pseudogene	pyridoxal phosphate-dependent aminotransferase family protein
	K00652	OS130_02900	WAC08161.1	aminotransferase class I/II-fold pyridoxal phosphate-dependent enzyme	1	6
	K00833	OS130_06490	WAC08830.1	adenosylmethionine--8-amino-7-oxononanoate transaminase
	K01012	OS130_15665	WAC07623.1	biotin synthase BioB
	K01935	OS130_15040	WAC07511.1	dethiobiotin synthase
	M00950 Biotin biosynthesis, BioU pathway, pimeloyl-ACP/CoA => biotin (1 block missing; 3/4 blocks identified)				Proteomic analysis
	KEGG Orthology (KO) Term	NCBO locus tag	Corresponding NCBI protein accession no.	Predicted function (NCBI Prokaryotic Genome Annotation Pipeline version 6.3)	No. of proteomes with ≥1 matching spectra	Sum of spectra recovered from OR_Exp3b gel slices
	K00652	OS130_02030	pseudogene	pyridoxal phosphate-dependent aminotransferase family protein
	K00652	OS130_02900	WAC08161.1	aminotransferase class I/II-fold pyridoxal phosphate-dependent enzyme	1	6
	K01012	OS130_15665	WAC07623.1	biotin synthase BioB
	K01935	OS130_15040	WAC07511.1	dethiobiotin synthase
	M00573 Biotin biosynthesis, BioI pathway, long-chain-acyl-ACP => pimeloyl-ACP => biotin (2 blocks missing; 3/5 blocks identified)				Proteomic analysis
	KEGG Orthology (KO) Term	NCBO locus tag	Corresponding NCBI protein accession no.	Predicted function (NCBI Prokaryotic Genome Annotation Pipeline version 6.3)	No. of proteomes with ≥1 matching spectra	Sum of spectra recovered from OR_Exp3b gel slices
	K00652	OS130_02030	pseudogene	pyridoxal phosphate-dependent aminotransferase family protein
	K00652	OS130_02900	WAC08161.1	aminotransferase class I/II-fold pyridoxal phosphate-dependent enzyme	1	6
	K01012	OS130_15665	WAC07623.1	biotin synthase BioB
	K01935	OS130_15040	WAC07511.1	dethiobiotin synthase
	M00577 Biotin biosynthesis, BioW pathway, pimelate => pimeloyl-CoA => biotin (1 block missing; 4/5 blocks identified)				Proteomic analysis
	KEGG Orthology (KO) Term	NCBO locus tag	Corresponding NCBI protein accession no.	Predicted function (NCBI Prokaryotic Genome Annotation Pipeline version 6.3)	No. of proteomes with ≥1 matching spectra	Sum of spectra recovered from OR_Exp3b gel slices
	K00652	OS130_02030	pseudogene	pyridoxal phosphate-dependent aminotransferase family protein
	K00652	OS130_02900	WAC08161.1	aminotransferase class I/II-fold pyridoxal phosphate-dependent enzyme	1	6
	K00833	OS130_06490	WAC08830.1	adenosylmethionine--8-amino-7-oxononanoate transaminase
	K01012	OS130_15665	WAC07623.1	biotin synthase BioB
	K01935	OS130_15040	WAC07511.1	dethiobiotin synthase
	M00881 Lipoic acid biosynthesis, plants and bacteria, octanoyl-ACP => dihydrolipoyl-E2/H (complete; 2/2 blocks identified)				Proteomic analysis
	KEGG Orthology (KO) Term	NCBO locus tag	Corresponding NCBI protein accession no.	Predicted function (NCBI Prokaryotic Genome Annotation Pipeline version 6.3)	No. of proteomes with ≥1 matching spectra	Sum of spectra recovered from OR_Exp3b gel slices
	K03644	OS130_12595	WAC07060.1	lipoyl synthase
	K03644	OS130_13460	WAC07220.1	lipoyl synthase
	K03801	OS130_12600	WAC07061.1	lipoyl(octanoyl) transferase LipB
	M00883 Lipoic acid biosynthesis, animals and bacteria, octanoyl-ACP => dihydrolipoyl-H => dihydrolipoyl-E2 (1 block missing; 2/3 blocks identified)				Proteomic analysis
	KEGG Orthology (KO) Term	NCBO locus tag	Corresponding NCBI protein accession no.	Predicted function (NCBI Prokaryotic Genome Annotation Pipeline version 6.3)	No. of proteomes with ≥1 matching spectra	Sum of spectra recovered from OR_Exp3b gel slices
	K03644	OS130_12595	WAC07060.1	lipoyl synthase
	K03644	OS130_13460	WAC07220.1	lipoyl synthase
	K23734	OS130_13455	WAC07219.1	biotin/lipoate A/B protein ligase family protein
	M00884 Lipoic acid biosynthesis, octanoyl-CoA => dihydrolipoyl-E2 (1 block missing; 1/2 blocks identified)				Proteomic analysis
	KEGG Orthology (KO) Term	NCBO locus tag	Corresponding NCBI protein accession no.	Predicted function (NCBI Prokaryotic Genome Annotation Pipeline version 6.3)	No. of proteomes with ≥1 matching spectra	Sum of spectra recovered from OR_Exp3b gel slices
	K03644	OS130_12595	WAC07060.1	lipoyl synthase
	K03644	OS130_13460	WAC07220.1	lipoyl synthase
	M00126 Tetrahydrofolate biosynthesis, GTP => THF (incomplete; 2/5 blocks identified)				Proteomic analysis
	KEGG Orthology (KO) Term	NCBO locus tag	Corresponding NCBI protein accession no.	Predicted function (NCBI Prokaryotic Genome Annotation Pipeline version 6.3)	No. of proteomes with ≥1 matching spectra	Sum of spectra recovered from OR_Exp3b gel slices
	K00796	OS130_12885	WAC07110.1	dihydropteroate synthase
	K00950	OS130_10620	WAC06702.1	2-amino-4-hydroxy-6-hydroxymethyldihydropteridine diphosphokinase
	K09007	OS130_15100	WAC07521.1	GTP cyclohydrolase FolE2
	K11754	OS130_06510	WAC09096.1	bifunctional folylpolyglutamate synthase/dihydrofolate synthase
	M00840 Tetrahydrofolate biosynthesis, mediated by ribA and trpF, GTP => THF (incomplete; 1/6 blocks identified)				Proteomic analysis
	KEGG Orthology (KO) Term	NCBO locus tag	Corresponding NCBI protein accession no.	Predicted function (NCBI Prokaryotic Genome Annotation Pipeline version 6.3)	No. of proteomes with ≥1 matching spectra	Sum of spectra recovered from OR_Exp3b gel slices
	K14652	OS130_00990	WAC07808.1	bifunctional 3,4-dihydroxy-2-butanone-4-phosphate synthase/GTP cyclohydrolase II
	M00841 Tetrahydrofolate biosynthesis, mediated by PTPS, GTP => THF (incomplete; 1/5 blocks identified)				Proteomic analysis
	KEGG Orthology (KO) Term	NCBO locus tag	Corresponding NCBI protein accession no.	Predicted function (NCBI Prokaryotic Genome Annotation Pipeline version 6.3)	No. of proteomes with ≥1 matching spectra	Sum of spectra recovered from OR_Exp3b gel slices
	K11754	OS130_06510	WAC09096.1	bifunctional folylpolyglutamate synthase/dihydrofolate synthase
	M00842 Tetrahydrobiopterin biosynthesis, GTP => BH4 (2 blocks missing; 1/3 blocks identified)				Proteomic analysis
	KEGG Orthology (KO) Term	NCBO locus tag	Corresponding NCBI protein accession no.	Predicted function (NCBI Prokaryotic Genome Annotation Pipeline version 6.3)	No. of proteomes with ≥1 matching spectra	Sum of spectra recovered from OR_Exp3b gel slices
	K01737	OS130_15095	WAC07520.1	6-carboxytetrahydropterin synthase QueD
	M00843 L-threo-Tetrahydrobiopterin biosynthesis, GTP => L-threo-BH4 (2 blocks missing; 1/3 blocks identified)				Proteomic analysis
	KEGG Orthology (KO) Term	NCBO locus tag	Corresponding NCBI protein accession no.	Predicted function (NCBI Prokaryotic Genome Annotation Pipeline version 6.3)	No. of proteomes with ≥1 matching spectra	Sum of spectra recovered from OR_Exp3b gel slices
	K01737	OS130_15095	WAC07520.1	6-carboxytetrahydropterin synthase QueD
	M00880 Molybdenum cofactor biosynthesis, GTP => molybdenum cofactor (1 block missing; 2/3 blocks identified)				Proteomic analysis
	KEGG Orthology (KO) Term	NCBO locus tag	Corresponding NCBI protein accession no.	Predicted function (NCBI Prokaryotic Genome Annotation Pipeline version 6.3)	No. of proteomes with ≥1 matching spectra	Sum of spectra recovered from OR_Exp3b gel slices
	K03635	OS130_13390	WAC07209.1	molybdenum cofactor biosynthesis protein MoaE
	K03637	OS130_14900	WAC07486.1	cyclic pyranopterin monophosphate synthase MoaC
	K03639	OS130_14905	WAC09163.1	GTP 3',8-cyclase MoaA
	K03750	OS130_14870	WAC07480.1	molybdopterin molybdotransferase MoeA	1	2
	M00140 C1-unit interconversion, prokaryotes (complete; 3/3 blocks identified)				Proteomic analysis
	KEGG Orthology (KO) Term	NCBO locus tag	Corresponding NCBI protein accession no.	Predicted function (NCBI Prokaryotic Genome Annotation Pipeline version 6.3)	No. of proteomes with ≥1 matching spectra	Sum of spectra recovered from OR_Exp3b gel slices
	K00600	OS130_09035	WAC06404.1	serine hydroxymethyltransferase	1	5
	K01491	OS130_14090	WAC07336.1	bifunctional 5,10-methylene-tetrahydrofolate dehydrogenase/5,10-methylene-tetrahydrofolate cyclohydrolase	1	7
	K01938	OS130_14100	WAC07338.1	formate--tetrahydrofolate ligase	1	12
	M00846 Siroheme biosynthesis, glutamyl-tRNA => siroheme (1 block missing; 5/6 blocks identified)				Proteomic analysis
	KEGG Orthology (KO) Term	NCBO locus tag	Corresponding NCBI protein accession no.	Predicted function (NCBI Prokaryotic Genome Annotation Pipeline version 6.3)	No. of proteomes with ≥1 matching spectra	Sum of spectra recovered from OR_Exp3b gel slices
	K01698	OS130_15405	WAC07575.1	porphobilinogen synthase
	K01719	OS130_15410	WAC07576.1	uroporphyrinogen-III synthase
	K01749	OS130_15090	WAC09166.1	hydroxymethylbilane synthase
	K01845	OS130_05170	WAC08588.1	glutamate-1-semialdehyde 2,1-aminomutase
	K02492	OS130_13700	WAC07264.1	glutamyl-tRNA reductase
	K13542	OS130_05180	WAC08590.1	uroporphyrinogen-III C-methyltransferase
	K24866	OS130_03215	WAC08221.1	bifunctional precorrin-2 dehydrogenase/sirohydrochlorin ferrochelatase
	M00121 Heme biosynthesis, plants and bacteria, glutamate => heme (1 block missing; 9/10 blocks identified)				Proteomic analysis
	KEGG Orthology (KO) Term	NCBO locus tag	Corresponding NCBI protein accession no.	Predicted function (NCBI Prokaryotic Genome Annotation Pipeline version 6.3)	No. of proteomes with ≥1 matching spectra	Sum of spectra recovered from OR_Exp3b gel slices
	K00231	OS130_04295	WAC08421.1	protoporphyrinogen oxidase
	K01599	OS130_04285	WAC08419.1	uroporphyrinogen decarboxylase
	K01698	OS130_15405	WAC07575.1	porphobilinogen synthase
	K01719	OS130_15410	WAC07576.1	uroporphyrinogen-III synthase
	K01749	OS130_15090	WAC09166.1	hydroxymethylbilane synthase
	K01772	OS130_04290	WAC08420.1	ferrochelatase
	K01845	OS130_05170	WAC08588.1	glutamate-1-semialdehyde 2,1-aminomutase
	K01885	OS130_12365	WAC07018.1	glutamate--tRNA ligase
	K02492	OS130_13700	WAC07264.1	glutamyl-tRNA reductase
	K13542	OS130_05180	WAC08590.1	uroporphyrinogen-III C-methyltransferase
	M00926 Heme biosynthesis, bacteria, glutamyl-tRNA => coproporphyrin III => heme (1 block missing; 8/9 blocks identified)				Proteomic analysis
	KEGG Orthology (KO) Term	NCBO locus tag	Corresponding NCBI protein accession no.	Predicted function (NCBI Prokaryotic Genome Annotation Pipeline version 6.3)	No. of proteomes with ≥1 matching spectra	Sum of spectra recovered from OR_Exp3b gel slices
	K00231	OS130_04295	WAC08421.1	protoporphyrinogen oxidase
	K01599	OS130_04285	WAC08419.1	uroporphyrinogen decarboxylase
	K01698	OS130_15405	WAC07575.1	porphobilinogen synthase
	K01719	OS130_15410	WAC07576.1	uroporphyrinogen-III synthase
	K01749	OS130_15090	WAC09166.1	hydroxymethylbilane synthase
	K01772	OS130_04290	WAC08420.1	ferrochelatase
	K01845	OS130_05170	WAC08588.1	glutamate-1-semialdehyde 2,1-aminomutase
	K02492	OS130_13700	WAC07264.1	glutamyl-tRNA reductase
	K13542	OS130_05180	WAC08590.1	uroporphyrinogen-III C-methyltransferase
	M00924 Cobalamin biosynthesis, anaerobic, uroporphyrinogen III => sirohydrochlorin => cobyrinate a,c-diamide (incomplete; 2/11 blocks identified)				Proteomic analysis
	KEGG Orthology (KO) Term	NCBO locus tag	Corresponding NCBI protein accession no.	Predicted function (NCBI Prokaryotic Genome Annotation Pipeline version 6.3)	No. of proteomes with ≥1 matching spectra	Sum of spectra recovered from OR_Exp3b gel slices
	K02224	OS130_05195	WAC08592.1	hydrogenobyrinic acid a,c-diamide synthase (glutamine-hydrolyzing)
	K13542	OS130_05180	WAC08590.1	uroporphyrinogen-III C-methyltransferase
	K24866	OS130_03215	WAC08221.1	bifunctional precorrin-2 dehydrogenase/sirohydrochlorin ferrochelatase
	M00925 Cobalamin biosynthesis, aerobic, uroporphyrinogen III => precorrin 2 => cobyrinate a,c-diamide (incomplete; 2/11 blocks identified)				Proteomic analysis
	KEGG Orthology (KO) Term	NCBO locus tag	Corresponding NCBI protein accession no.	Predicted function (NCBI Prokaryotic Genome Annotation Pipeline version 6.3)	No. of proteomes with ≥1 matching spectra	Sum of spectra recovered from OR_Exp3b gel slices
	K02224	OS130_05195	WAC08592.1	hydrogenobyrinic acid a,c-diamide synthase (glutamine-hydrolyzing)
	K13542	OS130_05180	WAC08590.1	uroporphyrinogen-III C-methyltransferase
	M00122 Cobalamin biosynthesis, cobyrinate a,c-diamide => cobalamin (incomplete; 1/7 blocks identified)				Proteomic analysis
	KEGG Orthology (KO) Term	NCBO locus tag	Corresponding NCBI protein accession no.	Predicted function (NCBI Prokaryotic Genome Annotation Pipeline version 6.3)	No. of proteomes with ≥1 matching spectra	Sum of spectra recovered from OR_Exp3b gel slices
	K19221	OS130_03925	WAC08352.1	cob(I)yrinic acid a
	M00117 Ubiquinone biosynthesis, prokaryotes, chorismate (+ polyprenyl-PP) => ubiquinol (incomplete; 1/9 blocks identified)				Proteomic analysis
	KEGG Orthology (KO) Term	NCBO locus tag	Corresponding NCBI protein accession no.	Predicted function (NCBI Prokaryotic Genome Annotation Pipeline version 6.3)	No. of proteomes with ≥1 matching spectra	Sum of spectra recovered from OR_Exp3b gel slices
	K03183	OS130_13885	WAC07300.1	bifunctional demethylmenaquinone methyltransferase/2-methoxy-6-polyprenyl-1,4-benzoquinol methylase UbiE
	M00116 Menaquinone biosynthesis, chorismate (+ polyprenyl-PP) => menaquinol (incomplete; 2/9 blocks identified)				Proteomic analysis
	KEGG Orthology (KO) Term	NCBO locus tag	Corresponding NCBI protein accession no.	Predicted function (NCBI Prokaryotic Genome Annotation Pipeline version 6.3)	No. of proteomes with ≥1 matching spectra	Sum of spectra recovered from OR_Exp3b gel slices
	K02548	OS130_06555	WAC08841.1	prenyltransferase
	K03183	OS130_13885	WAC07300.1	bifunctional demethylmenaquinone methyltransferase/2-methoxy-6-polyprenyl-1,4-benzoquinol methylase UbiE
	M00095 C5 isoprenoid biosynthesis, mevalonate pathway (incomplete; 1/7 blocks identified)				Proteomic analysis
	KEGG Orthology (KO) Term	NCBO locus tag	Corresponding NCBI protein accession no.	Predicted function (NCBI Prokaryotic Genome Annotation Pipeline version 6.3)	No. of proteomes with ≥1 matching spectra	Sum of spectra recovered from OR_Exp3b gel slices
	K00626	OS130_03145	WAC08207.1	acetyl-CoA acetyltransferase	4	50
	M00096 C5 isoprenoid biosynthesis, non-mevalonate pathway (1 block missing; 7/8 blocks identified)				Proteomic analysis
	KEGG Orthology (KO) Term	NCBO locus tag	Corresponding NCBI protein accession no.	Predicted function (NCBI Prokaryotic Genome Annotation Pipeline version 6.3)	No. of proteomes with ≥1 matching spectra	Sum of spectra recovered from OR_Exp3b gel slices
	K00099	OS130_14185	WAC07355.1	1-deoxy-D-xylulose-5-phosphate reductoisomerase
	K00919	OS130_14980	WAC07500.1	4-(cytidine 5'-diphospho)-2-C-methyl-D-erythritol kinase
	K00991	OS130_05265	WAC08605.1	2-C-methyl-D-erythritol 4-phosphate cytidylyltransferase
	K01662	OS130_04470	WAC08454.1	1-deoxy-D-xylulose-5-phosphate synthase
	K01770	OS130_05270	WAC08606.1	2-C-methyl-D-erythritol 2,4-cyclodiphosphate synthase
	K03526	OS130_01350	WAC07875.1	flavodoxin-dependent (E)-4-hydroxy-3-methylbut-2-enyl-diphosphate synthase
	K03527	OS130_04480	WAC08456.1	4-hydroxy-3-methylbut-2-enyl diphosphate reductase
	M00364 C10-C20 isoprenoid biosynthesis, bacteria (1 block missing; 1/2 blocks identified)				Proteomic analysis
	KEGG Orthology (KO) Term	NCBO locus tag	Corresponding NCBI protein accession no.	Predicted function (NCBI Prokaryotic Genome Annotation Pipeline version 6.3)	No. of proteomes with ≥1 matching spectra	Sum of spectra recovered from OR_Exp3b gel slices
	K13789	OS130_04465	WAC08453.1	polyprenyl synthetase family protein
	M00793 dTDP-L-rhamnose biosynthesis (complete; 3/3 blocks identified)				Proteomic analysis
	KEGG Orthology (KO) Term	NCBO locus tag	Corresponding NCBI protein accession no.	Predicted function (NCBI Prokaryotic Genome Annotation Pipeline version 6.3)	No. of proteomes with ≥1 matching spectra	Sum of spectra recovered from OR_Exp3b gel slices
	K00067	OS130_12780	WAC07094.1	dTDP-4-dehydrorhamnose reductase
	K00973	OS130_12765	WAC07092.1	sugar phosphate nucleotidyltransferase
	K01710	OS130_12775	WAC09147.1	dTDP-glucose 4,6-dehydratase
	K01790	OS130_12770	WAC07093.1	dTDP-4-dehydrorhamnose 3
	M00981 Geissoschizine biosynthesis, tryptophan => geissoschizine (incomplete; 1/4 blocks identified)				Proteomic analysis
	KEGG Orthology (KO) Term	NCBO locus tag	Corresponding NCBI protein accession no.	Predicted function (NCBI Prokaryotic Genome Annotation Pipeline version 6.3)	No. of proteomes with ≥1 matching spectra	Sum of spectra recovered from OR_Exp3b gel slices
	K01593	OS130_04210	WAC08404.1	pyridoxal-dependent decarboxylase
	M00953 Mugineic acid biosynthesis, methionine => 3-epihydroxymugineic acid (incomplete; 1/5 blocks identified)				Proteomic analysis
	KEGG Orthology (KO) Term	NCBO locus tag	Corresponding NCBI protein accession no.	Predicted function (NCBI Prokaryotic Genome Annotation Pipeline version 6.3)	No. of proteomes with ≥1 matching spectra	Sum of spectra recovered from OR_Exp3b gel slices
	K00789	OS130_07710	WAC09054.1	methionine adenosyltransferase	1	9
	M00541 Benzoyl-CoA degradation, benzoyl-CoA => 3-hydroxypimeloyl-CoA (complete; 4/4 blocks identified)				Proteomic analysis
	KEGG Orthology (KO) Term	NCBO locus tag	Corresponding NCBI protein accession no.	Predicted function (NCBI Prokaryotic Genome Annotation Pipeline version 6.3)	No. of proteomes with ≥1 matching spectra	Sum of spectra recovered from OR_Exp3b gel slices
	K04112	OS130_04740	WAC08505.1	2-hydroxyacyl-CoA dehydratase family protein	1	11
	K04112	OS130_12160	WAC06985.1	2-hydroxyacyl-CoA dehydratase
	K07537	OS130_06150	WAC08768.1	enoyl-CoA hydratase/isomerase family protein	1	49
	K07538	OS130_04055	WAC08375.1	6-hydroxycyclohex-1-ene-1-carbonyl-CoA dehydrogenase	3	103
	K07539	OS130_14410	WAC07399.1	enoyl-CoA hydratase-related protein	4	143
	K19515	OS130_06105	WAC08761.1	aldehyde dehydrogenase	2	80
	K19516	OS130_06110	WAC08762.1	(4Fe-4S)-binding protein	3	15
	K19516	OS130_14555	WAC07426.1	hypothetical protein
	M00878 Phenylacetate degradation, phenylaxetate => acetyl-CoA/succinyl-CoA (incomplete; 1/7 blocks identified)				Proteomic analysis
	KEGG Orthology (KO) Term	NCBO locus tag	Corresponding NCBI protein accession no.	Predicted function (NCBI Prokaryotic Genome Annotation Pipeline version 6.3)	No. of proteomes with ≥1 matching spectra	Sum of spectra recovered from OR_Exp3b gel slices
	K00074	OS130_13980	WAC09154.1	3-hydroxybutyryl-CoA dehydrogenase	1	9
	M00857 Salmonella enterica pathogenicity signature, Vi antigen (incomplete; 1/7 blocks identified)				Proteomic analysis
	KEGG Orthology (KO) Term	NCBO locus tag	Corresponding NCBI protein accession no.	Predicted function (NCBI Prokaryotic Genome Annotation Pipeline version 6.3)	No. of proteomes with ≥1 matching spectra	Sum of spectra recovered from OR_Exp3b gel slices
	K22925	OS130_11080	WAC06790.1	NAD-dependent epimerase/dehydratase family protein
	M00575 Pertussis pathogenicity signature, T1SS (incomplete; 1/5 blocks identified)				Proteomic analysis
	KEGG Orthology (KO) Term	NCBO locus tag	Corresponding NCBI protein accession no.	Predicted function (NCBI Prokaryotic Genome Annotation Pipeline version 6.3)	No. of proteomes with ≥1 matching spectra	Sum of spectra recovered from OR_Exp3b gel slices
	K12340	OS130_08970	WAC06393.1	TolC family protein
	K12340	OS130_08980	WAC06395.1	TolC family protein
	K12340	OS130_11215	WAC06815.1	TolC family protein
	M00726 Cationic antimicrobial peptide (CAMP) resistance, lysyl-phosphatidylglycerol (L-PG) synthase MprF (2 blocks missing; 1/3 blocks identified)				Proteomic analysis
	KEGG Orthology (KO) Term	NCBO locus tag	Corresponding NCBI protein accession no.	Predicted function (NCBI Prokaryotic Genome Annotation Pipeline version 6.3)	No. of proteomes with ≥1 matching spectra	Sum of spectra recovered from OR_Exp3b gel slices
	K14205	OS130_01045	WAC07818.1	bifunctional lysylphosphatidylglycerol flippase/synthetase MprF
	M00718 Multidrug resistance, efflux pump MexAB-OprM (1 block missing; 1/2 blocks identified)				Proteomic analysis
	KEGG Orthology (KO) Term	NCBO locus tag	Corresponding NCBI protein accession no.	Predicted function (NCBI Prokaryotic Genome Annotation Pipeline version 6.3)	No. of proteomes with ≥1 matching spectra	Sum of spectra recovered from OR_Exp3b gel slices
	K03585	OS130_07965	WAC06206.1	efflux RND transporter periplasmic adaptor subunit
	K03585	OS130_07980	WAC06209.1	efflux RND transporter periplasmic adaptor subunit
	K03585	OS130_08945	WAC06388.1	efflux RND transporter periplasmic adaptor subunit
	K03585	OS130_08975	WAC06394.1	efflux RND transporter periplasmic adaptor subunit
	K18138	OS130_07970	WAC06207.1	multidrug efflux RND transporter permease subunit
	K18138	OS130_07985	WAC06210.1	multidrug efflux RND transporter permease subunit
	K18138	OS130_08950	WAC06389.1	efflux RND transporter permease subunit
	K18138	OS130_09000	WAC06399.1	efflux RND transporter permease subunit
	K18139	OS130_07975	WAC06208.1	efflux transporter outer membrane subunit
	K18139	OS130_07990	WAC06211.1	efflux transporter outer membrane subunit
	K18139	OS130_08955	WAC06390.1	efflux transporter outer membrane subunit	1	1

## Sheet: Table S6. Transporter genes
Table S6. Putative transporter genes identified in the ORM2a genome. Corresponding proteins identified in the OR proteomes are shown, and all proteomics data is available in Table S11.
		Annotation and supporting evidence (NCBI Prokaryotic Genome Annotation Pipeline version 6.3)						Proteomic analysis
	Gene #	NCBI locus tag	Corresponding NCBI protein accession no.	Predicted gene product	GO component	GO function(s)	GO process	No. of proteomes with ≥1 matching spectra	Sum of spectra recovered from OR_Exp3b gel slices
	1	OS130_00075	WAC07639.1	AI-2E family transporter YdiK
	2	OS130_00300	WAC07683.1	preprotein translocase subunit SecY	GO:0005886 - plasma membrane	GO:0015450 - protein-transporting ATPase activity	GO:0043952 - protein transport by the Sec complex
	3	OS130_00590	WAC07731.1	MMPL family transporter	GO:0016020 - membrane			2	60
	4	OS130_00605	WAC07733.1	MMPL family transporter	GO:0016020 - membrane
	5	OS130_00625	WAC07737.1	twin-arginine translocase TatA/TatE family subunit			GO:0015031 - protein transport
	6	OS130_00695	WAC07751.1	energy-coupling factor transporter transmembrane component T
	7	OS130_00705	WAC07753.1	TonB-dependent receptor/outer membrane receptor for ferrienterochelin and colicin
	8	OS130_00710	WAC07754.1	ABC transporter permease	GO:0016020 - membrane		GO:0055085 - transmembrane transport
	9	OS130_00740	WAC07760.1	alginate export family protein
	10	OS130_00760	WAC07764.1	energy transducer TonB
	11	OS130_00765	WAC07765.1	biopolymer transporter ExbD
	12	OS130_00770	WAC07766.1	TonB-system energizer ExbB		GO:0015078 - proton transmembrane transporter activity; GO:0015291 - secondary active transmembrane transporter activity	GO:0006810 - transport
	13	OS130_00775	WAC07767.1	amino acid permease	GO:0016020 - membrane	GO:0022857 - transmembrane transporter activity	GO:0055085 - transmembrane transport
	14	OS130_00800	WAC07772.1	TonB-dependent receptor/iron complex outermembrane receptor protein/outer membrane receptor for ferrienterochelin and colicins
	15	OS130_00935	WAC07798.1	sodium-translocating pyrophosphatase				4	21
	16	OS130_01030	WAC07816.1	sulfite exporter TauE/SafE family protein
	17	OS130_01110	WAC07830.1	sulfite exporter TauE/SafE family protein
	18	OS130_01320	WAC07870.1	LPS export ABC transporter permease LptG	GO:0005886 - plasma membrane	GO:0015221 - lipopolysaccharide transmembrane transporter activity	GO:0015920 - lipopolysaccharide transport
	19	OS130_01325	WAC07871.1	LPS export ABC transporter permease LptF	GO:0005886 - plasma membrane	GO:0015221 - lipopolysaccharide transmembrane transporter activity	GO:0015920 - lipopolysaccharide transport
	20	OS130_01365	WAC07878.1	PTS sugar transporter subunit IIA
	21	OS130_01375	WAC07879.1	PTS sugar transporter subunit IIA				1	5
	22	OS130_01390	WAC07882.1	LPS export ABC transporter ATP-binding protein	GO:0009898 - cytoplasmic side of plasma membrane; GO:0043190 - ATP-binding cassette (ABC) transporter complex	GO:0015221 - lipopolysaccharide transmembrane transporter activity; GO:0042626 - ATPase-coupled transmembrane transporter activity	GO:0015920 - lipopolysaccharide transport
	23	OS130_01395	WAC07883.1	lipopolysaccharide transport periplasmic protein LptA	GO:0030288 - outer membrane-bounded periplasmic space; GO:0043190 - ATP-binding cassette (ABC) transporter complex	GO:0001530 - lipopolysaccharide binding	GO:0015920 - lipopolysaccharide transport	1	5
	24	OS130_01400	WAC07884.1	LPS export ABC transporter periplasmic protein LptC	GO:0005886 - plasma membrane	GO:0015221 - lipopolysaccharide transmembrane transporter activity	GO:0015920 - lipopolysaccharide transport
	25	OS130_01555	WAC07913.1	polysaccharide biosynthesis/export family protein	GO:0016020 - membrane	GO:0015159 - polysaccharide transmembrane transporter activity	GO:0015774 - polysaccharide transport	1	4
	26	OS130_01775	WAC07953.1	transporter
	27	OS130_01805	WAC07959.1	ABC transporter ATP-binding protein
	28	OS130_01810	WAC07960.1	ABC transporter permease
	29	OS130_01890	WAC07976.1	ABC transporter transmembrane domain-containing protein	GO:0016020 - membrane	GO:0005524 - ATP binding; GO:0042626 - ATPase-coupled transmembrane transporter activity	GO:0055085 - transmembrane transport
	30	OS130_02050	WAC08005.1	ABC transporter permease
	31	OS130_02055	WAC08006.1	ABC transporter ATP-binding protein
	32	OS130_02525	WAC08089.1	cation transporter	GO:0016020 - membrane	GO:0008324 - cation transmembrane transporter activity	GO:0006812 - cation transport; GO:0055085 - transmembrane transport
	33	OS130_02615	WAC08106.1	aquaporin Z		GO:0015250 - water channel activity	GO:0006833 - water transport
	34	OS130_02620	WAC08107.1	mechanosensitive ion channel		GO:0008381 - mechanosensitive ion channel activity	GO:0055085 - transmembrane transport
	35	OS130_02655	WAC08114.1	mechanosensitive ion channel family protein
	36	OS130_02675	WAC08118.1	magnesium/cobalt transporter CorA	GO:0016020 - membrane	GO:0015087 - cobalt ion transmembrane transporter activity; GO:0015095 - magnesium ion transmembrane transporter activity	GO:0006824 - cobalt ion transport; GO:0015693 - magnesium ion transport
	37	OS130_02725	WAC08128.1	cell division ATP-binding protein FtsE		GO:0005524 - ATP binding	GO:0000910 - cytokinesis; GO:0006810 - transport
	38	OS130_02785	WAC08140.1	EamA family transporter
	39	OS130_02855	WAC08153.1	LPS export ABC transporter permease LptG	GO:0005886 - plasma membrane	GO:0015221 - lipopolysaccharide transmembrane transporter activity	GO:0015920 - lipopolysaccharide transport
	40	OS130_02860	WAC08154.1	LPS export ABC transporter permease LptF	GO:0005886 - plasma membrane	GO:0015221 - lipopolysaccharide transmembrane transporter activity	GO:0015920 - lipopolysaccharide transport
	41	OS130_02905	WAC08162.1	ABC transporter ATP-binding protein		GO:0046872 - metal ion binding
	42	OS130_03135	WAC08205.1	twin-arginine translocase TatA/TatE family subunit			GO:0015628 - protein secretion by the type II secretion system
	43	OS130_03230	WAC08224.1	zinc ABC transporter substrate-binding protein
	44	OS130_03235	WAC08225.1	metal ABC transporter ATP-binding protein
	45	OS130_03240	WAC08226.1	metal ABC transporter permease
	46	OS130_03290	WAC08233.1	sulfite exporter TauE/SafE family protein
	47	OS130_03320	WAC08239.1	sulfite exporter TauE/SafE family protein
	48	OS130_03335	WAC08242.1	sulfite exporter TauE/SafE family protein
	49	OS130_03405	WAC08254.1	TonB-dependent receptor/vitamin B12 transporter
	50	OS130_03410	WAC08255.1	ABC transporter substrate binding protein
	51	OS130_03570	WAC08285.1	NAD-binding protein			GO:0006813 - potassium ion transport	1	2
	52	OS130_03590	WAC08289.1	ABC transporter six-transmembrane domain-containing protein	GO:0016020 - membrane	GO:0005524 - ATP binding; GO:0042626 - ATPase-coupled transmembrane transporter activity	GO:0055085 - transmembrane transport
	53	OS130_03645	WAC08300.1	signal peptidase II	GO:0005886 - plasma membrane	GO:0004190 - aspartic-type endopeptidase activity	GO:0006508 - proteolysis; GO:0009306 - protein secretion
	54	OS130_03750	WAC08320.1	MFS transporter
	55	OS130_03840	WAC08338.1	ABC transporter ATP-binding protein
	56	OS130_03845	WAC08339.1	cobalt ECF transporter T component CbiQ	GO:0005886 - plasma membrane; GO:0043190 - ATP-binding cassette (ABC) transporter complex	GO:0032778 - P-type cobalt transporter activity	GO:0006824 - cobalt ion transport
	57	OS130_03850	WAC08340.1	energy-coupling factor ABC transporter permease
	58	OS130_03855	WAC08341.1	carbohydrate porin	GO:0016020 - membrane	GO:0015288 - porin activity	GO:0008643 - carbohydrate transport
	59	OS130_03930	WAC08353.1	transporter
	60	OS130_04100	WAC08382.1	chloride channel protein
	61	OS130_04105	WAC08383.1	mechanosensitive ion channel family protein
	62	OS130_04440	WAC08448.1	TonB family protein		GO:0015291 - secondary active transmembrane transporter activity	GO:0006810 - transport
	63	OS130_04875	WAC08532.1	outer membrane lipoprotein chaperone LolA		GO:0008320 - protein transmembrane transporter activity	GO:0009306 - protein secretion
	64	OS130_04880	WAC08533.1	DNA translocase FtsK 4TM domain-containing protein
	65	OS130_04925	WAC08540.1	ZIP family metal transporter	GO:0016020 - membrane		GO:0055085 - transmembrane transport
	66	OS130_04975	WAC08550.1	mechanosensitive ion channel		GO:0008381 - mechanosensitive ion channel activity	GO:0055085 - transmembrane transport
	67	OS130_04980	WAC08551.1	magnesium-translocating P-type ATPase		GO:0015444 - P-type magnesium transporter activity	GO:0015693 - magnesium ion transport
	68	OS130_05430	WAC08635.1	DNA internalization-related competence protein ComEC/Rec2		GO:0005215 - transporter activity	GO:0009290 - DNA import into cell involved in transformation
	69	OS130_05450	WAC09092.1	polysaccharide export protein
	70	OS130_05470	WAC08642.1	amino acid permease	GO:0016020 - membrane	GO:0022857 - transmembrane transporter activity	GO:0055085 - transmembrane transport
	71	OS130_05500	WAC08574.1	signal peptidase I		GO:0004252 - serine-type endopeptidase activity	GO:0009306 - protein secretion
	72	OS130_05510	WAC08649.1	large conductance mechanosensitive channel protein MscL		GO:0008381 - mechanosensitive ion channel activity	GO:0006810 - transport
	73	OS130_05915	WAC08724.1	cation diffusion facilitator family transporter
	74	OS130_05930	WAC08727.1	inorganic phosphate transporter
	75	OS130_05950	WAC08731.1	ABC transporter permease subunit			GO:0055085 - transmembrane transport
	76	OS130_05980	WAC08737.1	preprotein translocase subunit SecG	GO:0005886 - plasma membrane	GO:0015450 - protein-transporting ATPase activity	GO:0043952 - protein transport by the Sec complex
	77	OS130_06015	WAC08743.1	ABC transporter substrate binding protein
	78	OS130_06035	WAC08747.1	ABC transporter substrate-binding protein
	79	OS130_06095	WAC08759.1	MMPL family transporter	GO:0016020 - membrane
	80	OS130_06780	WAC08882.1	cation:proton antiporter	GO:0016020 - membrane	GO:0015299 - solute:proton antiporter activity	GO:0006812 - cation transport; GO:0055085 - transmembrane transport
	81	OS130_07240	WAC08966.1	type II secretion system F family protein				1	2
	82	OS130_07250	WAC08968.1	lipoprotein-releasing ABC transporter permease subunit	GO:0005886 - plasma membrane		GO:0042953 - lipoprotein transport
	83	OS130_07255	WAC08969.1	ABC transporter ATP-binding protein
	84	OS130_07300	WAC08977.1	lipid A export permease/ATP-binding protein MsbA		GO:0005319 - lipid transporter activity	GO:0006869 - lipid transport
	85	OS130_07375	WAC08991.1	DMT family transporter
	86	OS130_07405	WAC08995.1	ferrous iron transporter B
	87	OS130_07470	WAC09008.1	MFS transporter
	88	OS130_07715	WAC09055.1	amino acid permease	GO:0016020 - membrane	GO:0022857 - transmembrane transporter activity	GO:0055085 - transmembrane transport
	89	OS130_07835	WAC09075.1	SLC13 family permease	GO:0016020 - membrane		GO:0055085 - transmembrane transport
	90	OS130_07840	WAC09076.1	amino acid ABC transporter substrate-binding protein
	91	OS130_07875	WAC09083.1	ABC transporter permease
	92	OS130_07920	WAC06197.1	proton-conducting transporter membrane subunit
	93	OS130_07960	WAC06205.1	ion channel
	94	OS130_07965	WAC06206.1	efflux RND transporter periplasmic adaptor subunit		GO:0005215 - transporter activity	GO:0006810 - transport
	95	OS130_07970	WAC06207.1	multidrug efflux RND transporter permease subunit	GO:0016020 - membrane	GO:0015562 - efflux transmembrane transporter activity	GO:0042908 - xenobiotic transport; GO:0055085 - transmembrane transport
	96	OS130_07975	WAC06208.1	efflux transporter outer membrane subunit	GO:0009279 - cell outer membrane	GO:0015288 - porin activity	GO:0006810 - transport
	97	OS130_07980	WAC06209.1	efflux RND transporter periplasmic adaptor subunit		GO:0005215 - transporter activity	GO:0006810 - transport
	98	OS130_07985	WAC06210.1	multidrug efflux RND transporter permease subunit	GO:0016020 - membrane	GO:0015562 - efflux transmembrane transporter activity	GO:0042908 - xenobiotic transport; GO:0055085 - transmembrane transport
	99	OS130_07990	WAC06211.1	efflux transporter outer membrane subunit	GO:0009279 - cell outer membrane	GO:0015288 - porin activity	GO:0006810 - transport
	100	OS130_08000	WAC09110.1	magnesium transporter		GO:0008324 - cation transmembrane transporter activity	GO:0006812 - cation transport
	101	OS130_08025	WAC06216.1	TonB-dependent receptor/vitamin B12 transporter
	102	OS130_08455	WAC06296.1	ABC transporter permease
	103	OS130_08460	WAC06297.1	ABC transporter permease
	104	OS130_08465	WAC06298.1	ABC transporter ATP-binding protein
	105	OS130_08470	WAC06299.1	ABC transporter ATP-binding protein
	106	OS130_08475	WAC06300.1	efflux RND transporter periplasmic adaptor subunit
	107	OS130_08510	WAC06306.1	putative sulfate exporter family transporter	GO:0016020 - membrane
	108	OS130_08535	WAC06311.1	MMPL family transporter	GO:0016020 - membrane
	109	OS130_08855	WAC09114.1	MFS transporter		GO:0022857 - transmembrane transporter	GO:0055085 - transmembrane transport
	110	OS130_08905	WAC06380.1	MMPL family transporter	GO:0016020 - membrane
	111	OS130_08945	WAC06388.1	efflux RND transporter periplasmic adaptor subunit		GO:0005215 - transporter activity	GO:0006810 - transport
	112	OS130_08950	WAC06389.1	efflux RND transporter permease subunit
	113	OS130_08955	WAC06390.1	efflux transporter outer membrane subunit	GO:0009279 - cell outer membrane	GO:0015288 - porin activity	GO:0006810 - transport	1	1
	114	OS130_08975	WAC06394.1	efflux RND transporter periplasmic adaptor subunit		GO:0005215 - transporter activity	GO:0006810 - transport
	115	OS130_08985	WAC06396.1	efflux RND transporter periplasmic adaptor subunit		GO:0005215 - transporter activity	GO:0006810 - transport
	116	OS130_08990	WAC06397.1	ABC transporter ATP-binding protein
	117	OS130_08995	WAC06398.1	ABC transporter permease
	118	OS130_09000	WAC06399.1	efflux RND transporter permease subunit
	119	OS130_09015	WAC06400.1	NAAT family transporter	GO:0005886 - plasma membrane
	120	OS130_09075	WAC09115.1	ammonium transporter
	121	OS130_09325	WAC06459.1	efflux RND transporter periplasmic adaptor subunit		GO:0005215 - transporter activity	GO:0006810 - transport
	122	OS130_09330	WAC06460.1	CusA/CzcA family heavy metal efflux RND transporter	GO:0016020 - membrane	GO:0051139 - metal cation:proton antiporter activity
	123	OS130_09375	WAC06468.1	copper-translocating P-type ATPase
	124	OS130_09555	WAC06502.1	MFS transporter
	125	OS130_09675	WAC06525.1	putative porin
	126	OS130_09680	WAC06526.1	putative porin
	127	OS130_09685	WAC06527.1	phosphate ABC transporter substrate-binding protein
	128	OS130_09695	WAC06529.1	cation-translocating P-type ATPase C-terminal domain-containing protein
	129	OS130_09700	WAC06530.1	phosphate ABC transporter permease subunit PstC	GO:0005886 - plasma membrane; GO:0043190 - ATP-binding cassette (ABC) transporter complex, substrate-binding subunit-containing	GO:0015415 - ATPase-coupled phosphate ion transmembrane transporter activity
	130	OS130_09705	WAC06531.1	phosphate ABC transporter permease PstA	GO:0005886 - plasma membrane; GO:0043190 - ATP-binding cassette (ABC) transporter complex, substrate-binding subunit-containing	GO:0015415 - ATPase-coupled phosphate ion transmembrane transporter activity
	131	OS130_09710	WAC06532.1	phosphate ABC transporter ATP-binding protein PstB	GO:0009898 - cytoplasmic side of plasma membrane; GO:0055052 - ATP-binding cassette (ABC) transporter complex, substrate-binding subunit-containing	GO:0005524 - ATP binding; GO:0015415 - ATPase-coupled phosphate ion transmembrane transporter activity
	132	OS130_09715	WAC06533.1	phosphate signaling complex protein PhoU		GO:0003700 - DNA-binding transcription factor activity	GO:0051049 - regulation of transport
	133	OS130_09755	WAC06539.1	formate/nitrite transporter family protein
	134	OS130_09830	WAC06551.1	signal recognition particle-docking protein FtsY		GO:0003924 - GTPase activity; GO:0005047 - signal recognition particle binding	GO:0009306 - protein secretion
	135	OS130_09890	WAC06563.1	EamA family transporter	GO:0016020 - membrane
	136	OS130_09910	WAC06567.1	type II and III secretion system protein family protein
	137	OS130_10190	WAC06621.1	type II secretion system F family protein
	138	OS130_10195	WAC06622.1	type II secretion system F family protein
	139	OS130_10230	WAC06629.1	ABC transporter permease
	140	OS130_10235	WAC06630.1	ABC transporter permease
	141	OS130_10240	WAC06631.1	ABC transporter ATP-binding protein
	142	OS130_10405	WAC06662.1	MFS transporter		GO:0022857 - transmembrane transporter activity	GO:0055085 - transmembrane transport
	143	OS130_10595	WAC06697.1	ABC transporter substrate-binding protein
	144	OS130_10660	WAC06709.1	ABC transporter substrate-binding protein				1	11
	145	OS130_10670	WAC06711.1	outer membrane lipid asymmetry maintenance protein MlaD			GO:0015914 - phospholipid transport
	146	OS130_10675	WAC06712.1	ABC transporter ATP-binding protein
	147	OS130_10680	WAC06713.1	MlaE family lipid ABC transporter permease subunit
	148	OS130_10695	WAC06716.1	ABC transporter permease subunit			GO:0055085 - transmembrane transport
	149	OS130_11135	WAC06800.1	polysaccharide export protein				1	3
	150	OS130_11255	WAC06823.1	SulP family inorganic anion transporter	GO:0016020 - membrane	GO:0015116 - sulfate transmembrane transporter activity	GO:0008272 - sulfate transport
	151	OS130_11300	WAC06832.1	OFA family MFS transporter
	152	OS130_11705	WAC06905.1	ABC transporter permease
	153	OS130_11710	WAC06906.1	ABC transporter permease
	154	OS130_11750	WAC06911.1	purine/pyrimidine permease		GO:0022857 - transmembrane transporter activity	GO:0055085 - transmembrane transport
	155	OS130_11825	WAC06925.1	polysaccharide biosynthesis/export family protein	GO:0016020 - membrane	GO:0015159 - polysaccharide transmembrane transporter activity	GO:0015774 - polysaccharide transport	1	8
	156	OS130_11825	WAC06925.1	polysaccharide biosynthesis/export family protein	GO:0016020 - membrane	GO:0015159 - polysaccharide transmembrane transporter activity	GO:0015774 - polysaccharide transport	1	8
	157	OS130_12005	WAC06959.1	MFS transporter
	158	OS130_12035	WAC06964.1	ABC transporter ATP-binding protein
	159	OS130_12075	WAC06971.1	ABC transporter substrate-binding protein
	160	OS130_12215	WAC06992.1	sodium:solute symporter
	161	OS130_12245	WAC06998.1	ABC transporter permease subunit			GO:0055085 - transmembrane transport
	162	OS130_12250	WAC06999.1	ABC transporter ATP-binding protein
	163	OS130_12305	WAC09140.1	MFS transporter
	164	OS130_12420	WAC07029.1	DMT family transporter
	165	OS130_12550	WAC07052.1	efflux RND transporter periplasmic adaptor subunit		GO:0005215 - transporter activity	GO:0006810 - transport
	166	OS130_12555	WAC07053.1	efflux RND transporter permease subunit
	167	OS130_12635	WAC07068.1	Tol-Pal system beta propeller repeat protein TolB	GO:0030288 - outer membrane-bounded periplasmic space	GO:0005215 - transporter activity	GO:0006810 - transport	1	4
	168	OS130_12640	WAC07069.1	energy transducer TonB
	169	OS130_12645	WAC07070.1	protein TolR	GO:0098567 - periplasmic side of plasma membrane	GO:0015078 - proton transmembrane transporter activity	GO:0061024 - membrane organization; GO:1902600 - proton transmembrane transport
	170	OS130_12650	WAC09145.1	protein TolQ	GO:0005886 - plasma membrane	GO:0015078 - proton transmembrane transporter activity	GO:1902600 - proton transmembrane transport	1	3
	171	OS130_12685	WAC07077.1	transporter
	172	OS130_13225	WAC07177.1	sodium:proton antiporter
	173	OS130_13345	WAC07201.1	YedE family putative selenium transporter
	174	OS130_13355	WAC07203.1	porin
	175	OS130_13400	WAC07211.1	cation-translocating P-type ATPase
	176	OS130_13415	WAC07213.1	arsenite efflux transporter metallochaperone ArsD
	177	OS130_13450	WAC07218.1	ACR3 family arsenite efflux transporter		GO:0008490 - arsenite secondary active transmembrane transporter activity
	178	OS130_13510	WAC07230.1	aromatic aminobenezylarsenical efflux permease ArsG family transporter
	179	OS130_13720	WAC07268.1	PTS sugar transporter subunit IIA
	180	OS130_14140	WAC07346.1	signal recognition particle protein	GO:0048501 - signal recognition particle, plasma membrane targeting	GO:0003924 - GTPase activity; GO:0005048 - signal sequence binding	GO:0009306 - protein secretion
	181	OS130_14260	WAC07369.1	preprotein translocase subunit SecA	GO:0009898 - cytoplasmic side of plasma membrane	GO:0015450 - protein-transporting ATPase activity; GO:0016887 - ATP hydrolysis activity	GO:0043952 - protein transport by the Sec complex
	182	OS130_14285	WAC07374.1	ABC transporter ATP-binding protein
	183	OS130_14290	WAC07375.1	ABC transporter ATP-binding protein
	184	OS130_14400	WAC07397.1	nuclear transport factor 2 family protein
	185	OS130_14605	WAC07435.1	ABC transporter ATP-binding protein
	186	OS130_14610	WAC07436.1	ABC transporter substrate-binding protein				1	2
	187	OS130_14615	WAC07437.1	iron ABC transporter permease
	188	OS130_14655	WAC07445.1	potassium-transporting ATPase subunit KdpC	GO:0016020 - membrane	GO:0008556 - P-type potassium transmembrane transporter activity	GO:0006813 - potassium ion transport
	189	OS130_14660	WAC07446.1	potassium-transporting ATPase subunit KdpB	GO:0031004 - potassium ion-transporting ATPase complex	GO:0008556 - P-type potassium transmembrane transporter activity	GO:0006813 - potassium ion transport
	190	OS130_14665	WAC07447.1	potassium-transporting ATPase subunit KdpA	GO:0031004 - potassium ion-transporting ATPase complex	GO:0008556 - P-type potassium transmembrane transporter activity	GO:0006813 - potassium ion transport
	191	OS130_14875	WAC07481.1	protein translocase subunit SecF	GO:0031522 - cell envelope Sec protein transport complex	GO:0015450 - protein-transporting ATPase activity	GO:0043952 - protein transport by the Sec complex	1	2
	192	OS130_14880	WAC07482.1	protein translocase subunit SecD	GO:0031522 - cell envelope Sec protein transport complex	GO:0015450 - protein-transporting ATPase activity	GO:0043952 - protein transport by the Sec complex	1	6
	193	OS130_14885	WAC07483.1	preprotein translocase subunit YajC	GO:0005886 - plasma membrane	GO:0015450 - protein-transporting ATPase activity	GO:0009306 - protein secretion
	194	OS130_15080	WAC07518.1	Na+/H+ antiporter NhaA		GO:0015385 - sodium:proton antiporter activity	GO:0006814 - sodium ion transport; GO:1902600 - proton transmembrane transport
	195	OS130_15380	WAC07571.1	Sec-independent protein translocase protein TatB			GO:0015031 - protein transport; GO:0015628 - protein secretion by the type II secretion system
	196	OS130_15385	WAC07572.1	twin-arginine translocase subunit TatC	GO:0005886 - plasma membrane		GO:0015628 - protein secretion by the type II secretion system
	197	OS130_15505	WAC07595.1	cation diffusion facilitator family transporter

## Sheet: Table S7. Syntrophy genes
Table S7. Gene subclusters in the ORM2a genome putatively associated with syntrophic metabolic processes. Results shown are from two automated gene calling and annotations pipelines. Most of the gene calls were identical across platforms. Gene subclusters were identified using Operon-Mapper (Taboada et al., 2018). Corresponding proteins identified in the OR proteomes are shown, and all proteomics…
	Table Reference
	1. Taboada B, Estrada K, Ciria R, Merino E. 2018. Operon-mapper: a web server for precise operon identification in bacterial and archaeal genomes. Bioinformatics 34:4118-4120.
					Annotation and supporting evidence (NCBI Prokaryotic Genome Annotation Pipeline version 6.3)	Other inferences (IMG Annotation Pipeline version 4.16.4)			Proteomic analysis
	Gene subcluster #	Gene #	NCBI locus tag	Corresponding NCBI protein accession no.	Predicted gene product	COG	pfam	KEGG Orthology (KO) term	No. of proteomes with ≥1 matching spectra	Sum of spectra recovered from OR_Exp3b gel slices
	1	1	OS130_00875	WAC07786.1	hydrogenase iron-sulfur subunit	COG1908 - Coenzyme F420-reducing hydrogenase, delta subunit	pfam02662 - FlpD	KO:K14127 - mvhD, vhuD, vhcD; F420-non-reducing hydrogenase iron-sulfur subunit [EC:1.12.99.- 1.8.98.5 1.8.98.6]
	1	2	OS130_00880	WAC07787.1	FAD-dependent oxidoreductase	COG0493 - NADPH-dependent glutamate synthase beta chain or related oxidoreductase	pfam14691 - Fer4_20pfam12837 - Fer4_6pfam07992 - Pyr_redox_2
	1	3	OS130_00885	WAC07788.1	CoB--CoM heterodisulfide reductase iron-sulfur subunit B family protein		pfam02754 - CCG	KO:K03389 - hdrB2; heterodisulfide reductase subunit B2 [EC:1.8.7.3 1.8.98.4 1.8.98.5 1.8.98.6]
	1	4	OS130_00890	WAC07789.1	4Fe-4S dicluster domain-containing protein		pfam13183 - Fer4_8	KO:K03390 - hdrC2; heterodisulfide reductase subunit C2 [EC:1.8.7.3 1.8.98.4 1.8.98.5 1.8.98.6]
	1	5	OS130_00895	WAC07790.1	glutamate synthase		pfam13522 - GATase_6pfam01493 - GXGXG
	2	6	OS130_07920	WAC06197.1	proton-conducting transporter membrane subunit	COG1009 - NADH:ubiquinone oxidoreductase subunit 5 (chain L)/Multisubunit Na+/H+ antiporter, MnhA subunit	pfam00662 - Proton_antipo_Npfam00361 - Proton_antipo_M	KO:K14086 - echA; ech hydrogenase subunit A
	2	7	OS130_07925	WAC06198.1	NADH-quinone oxidoreductase subunit H	COG0650 - Formate hydrogenlyase subunit 4	pfam00146 - NADHdh	KO:K14087 - echB; ech hydrogenase subunit B
	2	8	OS130_07930	WAC06199.1	NADH-quinone oxidoreductase subunit B family protein	COG3260 - Ni,Fe-hydrogenase III small subunit	pfam01058 - Oxidored_q6
	2	9	OS130_07935	WAC06200.1	NADH-quinone oxidoreductase subunit C	COG3261 - Ni,Fe-hydrogenase III large subunit	pfam00374 - NiFeSe_Hasespfam00346 - Complex1_49kDa	KO:K14090 - echE; ech hydrogenase subunit E
	2	10	OS130_07940	WAC06201.1	nickel-dependent hydrogenase large subunit		pfam12838 - Fer4_7	KO:K14091 - echF; ech hydrogenase subunit F
	2	11	OS130_07945	WAC06202.1	4Fe-4S binding protein		pfam13370 - Fer4_13	KO:K05337 - fer; ferredoxin
	3	12	OS130_09745	WAC09120.1	formate dehydrogenase subunit alpha		pfam00384 - Molybdopterinpfam01568 - Molydop_binding	KO:K00123 - fdoG, fdhF, fdwA; formate dehydrogenase major subunit [EC:1.17.1.9]	1	6
	3	13	OS130_09750	WAC06538.1	NADH-quinone oxidoreductase subunit NuoF	COG1894 - NADH:ubiquinone oxidoreductase, NADH-binding 51 kD subunit (chain F)	pfam01512 - Complex1_51Kpfam01257 - 2Fe-2S_thioredxpfam10589 - NADH_4Fe-4S		1	4
	3	14	OS130_09755	WAC06539.1	formate/nitrite transporter family protein	COG2116 - Formate/nitrite transporter FocA, FNT family	pfam01226 - Form_Nir_trans	KO:K21993 - fdhC; formate transporter
	4	15	OS130_09780	WAC06542.1	4Fe-4S dicluster domain-containing protein		pfam17179 - Fer4_22	KO:K17996 - hydB; sulfhydrogenase subunit beta (sulfur reductase) [EC:1.12.98.4]	1	18
	4	16	OS130_09785	WAC06543.1	FAD/NAD(P)-binding protein	COG0543 - NAD(P)H-flavin reductase	pfam00175 - NAD_binding_1pfam00970 - FAD_binding_6pfam10418 - DHODB_Fe-S_bind	KO:K17995 - hydG; sulfhydrogenase subunit gamma (sulfur reductase) [EC:1.12.98.4]	1	15
	4	17	OS130_09790	WAC06544.1	NADH:ubiquinone oxidoreductase	COG1941 - Coenzyme F420-reducing hydrogenase, gamma subunit	pfam01058 - Oxidored_q6	KO:K17994 - hydD; sulfhydrogenase subunit delta [EC:1.12.1.3 1.12.1.5]	1	12
	4	18	OS130_09795	WAC06545.1	Ni/Fe hydrogenase subunit alpha	COG3259 - Coenzyme F420-reducing hydrogenase, alpha subunit	pfam00374 - NiFeSe_Hases	KO:K17993 - hydA; sulfhydrogenase subunit alpha [EC:1.12.1.3 1.12.1.5]	1	21
	4	19	OS130_09800	WAC06546.1	response regulator		pfam00072 - Response_reg		1	17
	4	20	OS130_09805	WAC06547.1	GAF domain-containing sensor histidine kinase		pfam00512 - HisKApfam02518 - HATPase_cpfam13185 - GAF_2		1	1
	4	21	OS130_09810	WAC06548.1	response regulator		pfam00072 - Response_reg
	5	22	OS130_10315	WAC06644.1	hydrogenase iron-sulfur subunit	COG1908 - Coenzyme F420-reducing hydrogenase, delta subunit	pfam02662 - FlpD	KO:K14127 - mvhD, vhuD, vhcD; F420-non-reducing hydrogenase iron-sulfur subunit [EC:1.12.99.- 1.8.98.5 1.8.98.6]
	5	23	OS130_10320	WAC06645.1	FAD-dependent oxidoreductase	COG1148 - Heterodisulfide reductase, subunit A (polyferredoxin)	pfam12831 - FAD_oxidoredpfam07992 - Pyr_redox_2pfam00037 - Fer4pfam13237 - Fer4_10	KO:K03388 - hdrA2; heterodisulfide reductase subunit A2 [EC:1.8.7.3 1.8.98.4 1.8.98.5 1.8.98.6]
	5	24	OS130_10325	WAC06646.1	CoB--CoM heterodisulfide reductase iron-sulfur subunit B family protein		pfam02754 - CCG	KO:K03389 - hdrB2; heterodisulfide reductase subunit B2 [EC:1.8.7.3 1.8.98.4 1.8.98.5 1.8.98.6]
	5	25	OS130_10330	WAC06647.1	4Fe-4S dicluster domain-containing protein		pfam13183 - Fer4_8	KO:K03390 - hdrC2; heterodisulfide reductase subunit C2 [EC:1.8.7.3 1.8.98.4 1.8.98.5 1.8.98.6]
	5	26	OS130_10335	WAC06648.1	methylenetetrahydrofolate reductase		pfam02219 - MTHFR	KO:K00297 - metF, MTHFR; methylenetetrahydrofolate reductase (NADPH) [EC:1.5.1.20]
	5	27	OS130_10340	WAC06649.1	response regulator		pfam00072 - Response_reg
	6	28	OS130_11505	WAC06869.1	FAD/NAD(P)-binding protein	COG0543 - NAD(P)H-flavin reductase	pfam10418 - DHODB_Fe-S_bindpfam00175 - NAD_binding_1	KO:K17995 - hydG; sulfhydrogenase subunit gamma (sulfur reductase) [EC:1.12.98.4]
	6	29	OS130_11510	WAC06870.1	4Fe-4S dicluster domain-containing protein		pfam17179 - Fer4_22	KO:K17996 - hydB; sulfhydrogenase subunit beta (sulfur reductase) [EC:1.12.98.4]
	6	30	OS130_11515	WAC06871.1	4Fe-4S dicluster domain-containing protein		pfam04432 - FrhB_FdhB_Cpfam13534 - Fer4_17	KO:K00125 - fdhB; formate dehydrogenase (coenzyme F420) beta subunit [EC:1.17.98.3 1.8.98.6]
	6	31	OS130_11520	WAC06872.1	hydrogenase iron-sulfur subunit	COG1908 - Coenzyme F420-reducing hydrogenase, delta subunit	pfam02662 - FlpD	KO:K14127 - mvhD, vhuD, vhcD; F420-non-reducing hydrogenase iron-sulfur subunit [EC:1.12.99.- 1.8.98.5 1.8.98.6]
	6	32	OS130_11525	WAC06873.1	CoB--CoM heterodisulfide reductase iron-sulfur subunit A family protein	COG1143 - Formate hydrogenlyase subunit 6/NADH:ubiquinone oxidoreductase 23 kD subunit (chain I)	pfam00037 - Fer4pfam07992 - Pyr_redox_2	KO:K03388 - hdrA2; heterodisulfide reductase subunit A2 [EC:1.8.7.3 1.8.98.4 1.8.98.5 1.8.98.6]
	6	33	OS130_11530	WAC06874.1	CoB--CoM heterodisulfide reductase iron-sulfur subunit B family protein		pfam02754 - CCG	KO:K03389 - hdrB2; heterodisulfide reductase subunit B2 [EC:1.8.7.3 1.8.98.4 1.8.98.5 1.8.98.6]
	6	34	OS130_11535	WAC06875.1	4Fe-4S dicluster domain-containing protein		pfam02754 - CCG	KO:K03389 - hdrB2; heterodisulfide reductase subunit B2 [EC:1.8.7.3 1.8.98.4 1.8.98.5 1.8.98.6]
	6	35	OS130_11540	WAC06876.1	hydrogenase maturation protease	COG0680 - Ni,Fe-hydrogenase maturation factor	pfam01750 - HycI	KO:K03605 - hyaD, hybD; hydrogenase maturation protease [EC:3.4.23.-]
	6	36	OS130_11545	WAC06877.1	Ni/Fe hydrogenase subunit alpha	COG3259 - Coenzyme F420-reducing hydrogenase, alpha subunit	pfam00374 - NiFeSe_Hases	KO:K14126 - mvhA, vhuA, vhcA; F420-non-reducing hydrogenase large subunit [EC:1.12.99.- 1.8.98.5]
	6	37	OS130_11550	WAC06878.1	oxidoreductase	COG1941 - Coenzyme F420-reducing hydrogenase, gamma subunit	pfam01058 - Oxidored_q6	KO:K14128 - mvhG, vhuG, vhcG; F420-non-reducing hydrogenase small subunit [EC:1.12.99.- 1.8.98.5]
	6	38	OS130_11555	WAC06879.1	hydrogenase iron-sulfur subunit	COG1908 - Coenzyme F420-reducing hydrogenase, delta subunit	pfam02662 - FlpD	KO:K14127 - mvhD, vhuD, vhcD; F420-non-reducing hydrogenase iron-sulfur subunit [EC:1.12.99.- 1.8.98.5 1.8.98.6]
	6	39	OS130_11560	WAC06880.1	4Fe-4S dicluster domain-containing protein	COG1143 - Formate hydrogenlyase subunit 6/NADH:ubiquinone oxidoreductase 23 kD subunit (chain I)	pfam13510 - Fer2_4pfam14697 - Fer4_21pfam13187 - Fer4_9
	6	40	OS130_11565	WAC06881.1	4Fe-4S binding protein
	6	41	OS130_11570	WAC06882.1	FAD-dependent oxidoreductase		pfam12831 - FAD_oxidored
	6	42	OS130_11575	WAC06883.1	CoB--CoM heterodisulfide reductase iron-sulfur subunit B family protein		pfam02754 - CCG
	6	43	OS130_11580	WAC06884.1	4Fe-4S dicluster domain-containing protein		pfam13183 - Fer4_8
	7	44	OS130_14015	WAC07324.1	DUF3786 domain-containing protein		pfam12225 - DUF5981
	7	45	OS130_14020	WAC07325.1	methylenetetrahydrofolate reductase		pfam12654 - DUF3786
	7	46	OS130_14025	WAC07326.1	methylenetetrahydrofolate reductase C-terminal domain-containing protein		pfam12225 - DUF5981
	7	47	OS130_14030	WAC07327.1	hydrogenase iron-sulfur subunit		pfam02662 - FlpD
	7	48	OS130_14035	WAC07328.1	FAD-dependent oxidoreductase	COG1148 - Heterodisulfide reductase, subunit A (polyferredoxin)	pfam07992 - Pyr_redox_2pfam00037 - Fer4pfam13237 - Fer4_10pfam13510 - Fer2_4	KO:K03388 - hdrA2; heterodisulfide reductase subunit A2 [EC:1.8.7.3 1.8.98.4 1.8.98.5 1.8.98.6]
	7	49	OS130_14040	WAC07329.1	NADH-quinone oxidoreductase subunit NuoF	COG1894 - NADH:ubiquinone oxidoreductase, NADH-binding 51 kD subunit (chain F)	pfam01512 - Complex1_51Kpfam10589 - NADH_4Fe-4Spfam13237 - Fer4_10pfam10531 - SLBB
	7	50	OS130_14045	WAC09155.1	NAD(P)H-dependent oxidoreductase subunit E	COG1905 - NADH:ubiquinone oxidoreductase 24 kD subunit (chain E)	pfam07992 - Pyr_redox_2pfam01257 - 2Fe-2S_thioredx
	8	51	OS130_14525	WAC07420.1	FAD/NAD(P)-binding protein	COG0543 - NAD(P)H-flavin reductase	pfam10418 - DHODB_Fe-S_bindpfam00175 - NAD_binding_1	KO:K17995 - hydG; sulfhydrogenase subunit gamma (sulfur reductase) [EC:1.12.98.4]
	8	52	OS130_14530	WAC07421.1	4Fe-4S dicluster domain-containing protein		pfam17179 - Fer4_22	KO:K17996 - hydB; sulfhydrogenase subunit beta (sulfur reductase) [EC:1.12.98.4]
	8	53	OS130_14535	WAC07422.1	4Fe-4S dicluster domain-containing protein		pfam13534 - Fer4_17	KO:K00125 - fdhB; formate dehydrogenase (coenzyme F420) beta subunit [EC:1.17.98.3 1.8.98.6]
	8	54	OS130_14540	WAC07423.1	hydrogenase iron-sulfur subunit	COG1908 - Coenzyme F420-reducing hydrogenase, delta subunit	pfam02662 - FlpD	KO:K14127 - mvhD, vhuD, vhcD; F420-non-reducing hydrogenase iron-sulfur subunit [EC:1.12.99.- 1.8.98.5 1.8.98.6]
	8	55	OS130_14545	WAC07424.1	CoB--CoM heterodisulfide reductase iron-sulfur subunit A family protein	COG1148 - Heterodisulfide reductase, subunit A (polyferredoxin)	pfam07992 - Pyr_redox_2pfam12838 - Fer4_7	KO:K03388 - hdrA2; heterodisulfide reductase subunit A2 [EC:1.8.7.3 1.8.98.4 1.8.98.5 1.8.98.6]
	8	56	OS130_14550	WAC07425.1	(Fe-S)-binding protein	COG0247 - Fe-S oxidoreductase	pfam13183 - Fer4_8pfam02754 - CCG

## Sheet: Table S8. Genomic islands
Table S8. Putative genomic islands (GI) and prophage regions identified in the ORM2a genome. The first table summarizes the GI identified using two available prediction methods (IslandPATH-DIMOB and SIGI-HMM) in IslandViewer 4 (Bertelli et al., 2017). Putative prophage sequences were identified using PHASTER (Arndt et al., 2016). Subsequent tables show gene calling and annotation information for …
		Genomic islands (GI) identified in the ORM2a genome (CP113000.1)							Genomic island #1 (contains "Nanopod" gene cluster)			Proteomic analysis				Genomic island #2			Proteomic analysis				Genomic island #3			Proteomic analysis				Genomic island #4			Proteomic analysis				Genomic island #5 (contains "Magic" gene cluster)			Proteomic analysis				Genomic island #6			Proteomic analysis
	GI #	Start position (bp)	Stop position (bp)	Size (bp)	GI prediction method	Predicted prophage region?		Gene #	NCBI locus tag	Corresponding NCBI protein accession no.	Predicted gene product (NCBI Prokaryotic Genome Annotation Pipeline version 6.3)	No. of proteomes with ≥1 matching spectra	Sum of spectra recovered from OR_Exp3 gel slices		Gene #	NCBI locus tag	Corresponding NCBI protein accession no.	Predicted gene product (NCBI Prokaryotic Genome Annotation Pipeline version 6.3)	No. of proteomes with ≥1 matching spectra	Sum of spectra recovered from OR_Exp3 gel slices		Gene #	NCBI locus tag	Corresponding NCBI protein accession no.	Predicted gene product (NCBI Prokaryotic Genome Annotation Pipeline version 6.3)	No. of proteomes with ≥1 matching spectra	Sum of spectra recovered from OR_Exp3 gel slices	Column1	Gene #2	NCBI locus tag	Corresponding NCBI protein accession no.	Predicted gene product (NCBI Prokaryotic Genome Annotation Pipeline version 6.3)	No. of proteomes with ≥1 matching spectra	Sum of spectra recovered from OR_Exp3 gel slices		Gene #	NCBI locus tag	Corresponding NCBI protein accession no.	Predicted gene product (NCBI Prokaryotic Genome Annotation Pipeline version 6.3)	No. of proteomes with ≥1 matching spectra	Sum of spectra recovered from OR_Exp3 gel slices		Gene #	NCBI locus tag	Corresponding NCBI protein accession no.	Predicted gene product (NCBI Prokaryotic Genome Annotation Pipeline version 6.3)	No. of proteomes with ≥1 matching spectra	Sum of spectra recovered from OR_Exp3 gel slices
	1	81104	115268	34164	IslandPath-DIMOB, SIGI-HMM			1	OS130_00315	WAC07686.1	30S ribosomal protein S5 RpsE	1	6		1	OS130_01130	WAC07834.1	Hydroxylamine reductase Hcp	1	4		1	OS130_01520	WAC07907.1	oligosaccharide flippase family protein				1	OS130_02765	WAC08136.1	glycosyltransferase				1	OS130_04025	WAC08369.1	(Fe-S)-binding protein	5	219		1	OS130_04310	WAC08423.1	GspE/PulE family protein
	2	248435	273690	25255	IslandPath-DIMOB			2	OS130_00320	WAC07687.1	50S ribosomal protein L18 RplR				2	OS130_01135	WAC07835.1	4Fe-4S binding protein				2	OS130_01525	WAC07908.1	polysaccharide deacetylase family protein				2	OS130_02770	WAC08137.1	glycosyltransferase family 39 protein				2	OS130_04030	WAC08370.1	FAD-binding oxidoreductase	5	265		2	OS130_04315	WAC08424.1	hypothetical protein
	3	380677	506618	125941	IslandPath-DIMOB			3	OS130_00325	WAC07688.1	50S ribosomal protein L6 RplF				3	OS130_01140	WAC07836.1	Crp/Fnr family transcriptional regulator				3	OS130_01530	WAC07909.1	DegT/DnrJ/EryC1/StrS family aminotransferase				3	OS130_02775	WAC08138.1	lipid-A-disaccharide synthase N-terminal domain-containing protein				3	OS130_04035	WAC08371.1	CoA transferase	2	45		3	OS130_04320	WAC08425.1	septal ring lytic transglycosylase RlpA family protein
	4	598979	634394	35415	IslandPath-DIMOB			4	OS130_00330	WAC07689.1	30S ribosomal protein S8 RpsH				4	OS130_01145	WAC07837.1	inositol-3-phosphate synthase				4	OS130_01535	WAC09180.1	acyltransferase				4	OS130_02780	WAC08139.1	phospholipid carrier-dependent glycosyltransferase				4	OS130_04040	WAC08372.1	CoA transferase	3	58		4	OS130_04325	WAC08426.1	30S ribosomal protein S9 RpsI	1	5
	5	854356	860156	5800	IslandPath-DIMOB			5	OS130_00335	WAC07690.1	type Z 30S ribosomal protein S14				5	OS130_01150	WAC07838.1	DegQ family serine endoprotease				5	OS130_01540	WAC07910.1	Gfo/Idh/MocA family oxidoreductase				5	OS130_02785	WAC08140.1	EamA family transporter				5	OS130_04045	WAC08373.1	hypothetical protein	1	19		5	OS130_04330	WAC08427.1	50S ribosomal protein L13 RplM
	6	920079	925672	5593	IslandPath-DIMOB			6	OS130_00340	WAC07691.1	50S ribosomal protein L5 RplE	1	4		6	OS130_01155	WAC07839.1	hypothetical protein				6	OS130_01545	WAC07911.1	sugar transferase				6	OS130_02790	WAC08141.1	4-deoxy-4-formamido-L-arabinose- phosphoundecaprenol deformylase ArnD				6	OS130_04050	WAC08374.1	MaoC family dehydratase N-terminal domain-containing protein	4	50		6	OS130_04335	WAC08428.1	DUF2284 domain-containing protein
	7	1433250	1454651	21401	IslandPath-DIMOB			7	OS130_00345	WAC07692.1	50S ribosomal protein L24 RplX				7	OS130_01160	WAC07840.1	hypothetical protein				7	OS130_01550	WAC07912.1	hypothetical protein	1	1		7	OS130_02795	WAC09190.1	bifunctional UDP-4-amino-4-deoxy-L-arabinose formyltransferase/UDP-glucuronic acid oxidase ArnA				7	OS130_04055	WAC08375.1	6-hydroxycyclohex-1-ene-1-carbonyl-CoA dehydrogenase (BamQ)	3	103		7	OS130_04340	WAC08429.1	putative quinol monooxygenase
	8	1745575	1750483	7502	IslandPath-DIMOB, SIGI-HMM			8	OS130_00350	WAC07693.1	50S ribosomal protein L14 RplN				8	OS130_01165	WAC07841.1	hypothetical protein				8	OS130_01555	WAC07913.1	polysaccharide biosynthesis/export family protein	1	4		8	OS130_02800	WAC08142.1	glycosyltransferase				8	OS130_04060	WAC08376.1	GNAT family N-acetyltransferase				8	OS130_04345	WAC08430.1	hypothetical protein
	9	2097981	2137495	39514	IslandPath-DIMOB	Yes		9	OS130_00355	WAC07694.1	30S ribosomal protein S17 RpsQ				9	OS130_01170	WAC07842.1	lysophospholipid acyltransferase family protein				9	OS130_01560	WAC07914.1	tetratricopeptide repeat protein				9	OS130_02805	WAC08143.1	aminotransferase class I/II-fold pyridoxal phosphate-dependent enzyme				9	OS130_04065	WAC08377.1	DUF2080 family transposase-associated protein				9	OS130_04350	WAC08431.1	hypothetical protein
	10	2195569	2199996	4427	IslandPath-DIMOB			10	OS130_00360	WAC07695.1	50S ribosomal protein L29 RpmC				10	OS130_01175	WAC07843.1	hypothetical protein				10	OS130_01565	WAC07915.1	slipin family protein	1	10		10	OS130_02810	WAC08144.1	glycosyltransferase family 39 protein				10	OS130_04070	WAC08378.1	transcription termination factor Rho	1	25		10	OS130_04355	WAC08432.1	tyrosine-type recombinase/integrase
	11	2246427	2321425	74998	IslandPath-DIMOB	Yes		11	OS130_00365	WAC07696.1	50S ribosomal protein L16 RplP	1	2		11	OS130_01180	WAC07844.1	hypothetical protein				11	OS130_01570	WAC07916.1	nodulation protein NfeD				11	OS130_02815	WAC08145.1	glycosyltransferase family 39 protein				11	OS130_04075	WAC08379.1	50S ribosomal protein L31 RpmE				11	OS130_04360	WAC08433.1	hypothetical protein
	12	3011097	3015476	4379	SIGI-HMM			12	OS130_00370	WAC07697.1	30S ribosomal protein S3 RpsC	1	5		12	OS130_01185	WAC07845.1	IS4 family transposase				12	OS130_01575	WAC07917.1	uracil-DNA glycosylase				12	OS130_02820	WAC08146.1	isoprenylcysteine carboxylmethyltransferase family protein				12	OS130_04080	WAC09198.1	peptide chain release factor 1 PrfA				12	OS130_04365	WAC08434.1	carboxymuconolactone decarboxylase family protein
								13	OS130_00375	WAC07698.1	50S ribosomal protein L22 RplV	1	3		13	OS130_01190	WAC07846.1	hypothetical protein				13	OS130_01580	WAC07918.1	bifunctional phosphopantothenoylcysteine decarboxylase/phosphopantothenate--cysteine ligase CoaBC	1	2		13	OS130_02825	WAC08147.1	heavy metal sensor histidine kinase											13	OS130_04370	WAC08435.1	hypothetical protein	1	4
								14	OS130_00380	WAC07699.1	30S ribosomal protein S19 RpsS	1	5		14	OS130_01195	WAC07847.1	helix-turn-helix domain-containing protein				14	OS130_01585	WAC07919.1	tRNA (adenosine(37)-N6)-dimethylallyltransferase MiaA				14	OS130_02830	WAC08148.1	response regulator transcription factor											14	OS130_04375	WAC08436.1	DnaJ domain-containing protein
	Table References							15	OS130_00385	WAC07700.1	50S ribosomal protein L2 RplB				15	OS130_01200	WAC07848.1	DUF3854 domain-containing protein				15	OS130_01590	WAC09181.1	NAD(+)/NADH kinase				15	OS130_02835	WAC08149.1	hypothetical protein
	1. Bertelli C, Laird MR, Williams KP, Simon Fraser University Research Computing Group, Lau BY, Hoad G, Winsor GL, Brinkman FSL. 2017. IslandViewer 4: expanded predicted of genomic islands for larger-scale datasets. Nucleic Acids Res 45:W30-W35.							16	OS130_00390	WAC07701.1	50S ribosomal protein L23				16	OS130_01205	WAC07849.1	hypothetical protein				16	OS130_01595	WAC07920.1	DNA repair protein RecN				16	OS130_02840	WAC08150.1	diacylglycerol kinase family protein
	2. Arndt D, Grant J, Marcu A, Sajed T, Pon A, Liang Y, Wishart DS. 2016. PHASTER: a bettter, faster version of the PHAST phage search tool. Nucleic Acids Res 44:W16-W21.							17	OS130_00395	WAC09169.1	50S ribosomal protein L4 RplD				17	OS130_01210	WAC07850.1	hypothetical protein				17	OS130_01600	WAC07921.1	N-acetyltransferase	1	3		17	OS130_02845	WAC08151.1	CDP-alcohol phosphatidyltransferase family protein
								18	OS130_00400	WAC07702.1	50S ribosomal protein L3 RplC	1	5		18	OS130_01215	WAC07851.1	hypothetical protein				18	OS130_01605	WAC07922.1	PilZ domain-containing protein				18	OS130_02850	WAC08152.1	metallophosphoesterase
								19	OS130_00405	WAC07703.1	30S ribosomal protein S10 RpsJ				19	OS130_01220	WAC07852.1	helix-turn-helix transcriptional regulator				19	OS130_01615	WAC07923.1	hypothetical protein				19	OS130_02855	WAC08153.1	LPS export ABC transporter permease LptG
								20	OS130_00410	WAC07704.1	elongation factor Tu Tuf	3	41		20	OS130_01225	WAC07853.1	site-2 protease family protein				20	OS130_01620	WAC07924.1	hypothetical protein				20	OS130_02860	WAC08154.1	LPS export ABC transporter permease LptF
								21	OS130_00435	WAC07705.1	4-hydroxythreonine-4-phosphate dehydrogenase PdxA				21	OS130_01230	WAC07854.1	hypothetical protein				21	OS130_01625	WAC07925.1	class I SAM-dependent methyltransferase				21	OS130_02865	WAC08155.1	N-acetyltransferase
								22	OS130_00440	WAC07706.1	tRNA uridine-5-carboxymethylaminomethyl(34) synthesis GTPase MnmE	1	1		22	OS130_01235	WAC07855.1	hypothetical protein				22	OS130_01630	WAC07926.1	imidazole glycerol phosphate synthase subunit HisF				22	OS130_02870	WAC08156.1	nucleotidyltransferase family protein
								23	OS130_00445	WAC07707.1	protein jag	1	3		23	OS130_01240	WAC07856.1	5-methylcytosine-specific restriction endonuclease system specificity protein McrC				23	OS130_01635	WAC07927.1	hypothetical protein				23	OS130_02875	WAC09191.1	phosphocholine cytidylyltransferase family protein
								24	OS130_00450	WAC07708.1	membrane protein insertase YidC				24	OS130_01245	WAC07857.1	EVE domain-containing protein				24	OS130_01640	WAC07928.1	hypothetical protein				24	OS130_02880	WAC08157.1	fatty acyl-AMP ligase
								25	OS130_00455	WAC07709.1	membrane protein insertion efficiency factor YidD				25	OS130_01250	WAC07858.1	DEAD/DEAH box helicase family protein				25	OS130_01645	WAC07929.1	hypothetical protein				25	OS130_02885	WAC08158.1	hypothetical protein
								26	OS130_00460	WAC09170.1	ribonuclease P protein component RnpA				26	OS130_01255	WAC07859.1	site-specific DNA-methyltransferase				26	OS130_01650	pseudogene	cytochrome C				26	OS130_02890	WAC08159.1	SDR family NAD(P)-dependent oxidoreductase
								27	OS130_00465	WAC07710.1	50S ribosomal protein L34 RpmH				27	OS130_01260	WAC07860.1	AAA family ATPase				27	OS130_01655	WAC07930.1	polysaccharide deacetylase family protein				27	OS130_02895	WAC08160.1	acyl carrier protein
								28	OS130_00470	WAC07711.1	hypothetical protein				28	OS130_01265	WAC07861.1	DUF2130 domain-containing protein				28	OS130_01660	WAC07931.1	hypothetical protein				28	OS130_02900	WAC08161.1	aminotransferase class I/II-fold pyridoxal phosphate-dependent enzyme	1	6
								29	OS130_00475	WAC07712.1	Trm112 family protein				29	OS130_01270	WAC07862.1	hypothetical protein				29	OS130_01665	WAC07932.1	zinc ribbon domain-containing protein	1	2		29	OS130_02905	WAC08162.1	ABC transporter ATP-binding protein
								30	OS130_00480	WAC07713.1	lipopolysaccharide heptosyltransferase I WaaC				30	OS130_01275	WAC07863.1	tyrosine-type recombinase/integrase				30	OS130_01670	WAC07933.1	ATP-binding protein				30	OS130_02910	WAC08163.1	alpha/beta hydrolase
								31	OS130_00485	WAC07714.1	acyloxyacyl hydrolase	1	15		31	OS130_01280	WAC07864.1	site-specific integrase				31	OS130_01675	WAC07934.1	sigma-54 dependent transcriptional regulator				31	OS130_02915	WAC08164.1	phospholipase D-like domain-containing protein
								32	OS130_00490	WAC09171.1	tetraacyldisaccharide 4'-kinase LpxK				32	OS130_01285	WAC07865.1	hypothetical protein				32	OS130_01680	WAC07935.1	hypothetical protein				32	OS130_02920	WAC08165.1	Gfo/Idh/MocA family oxidoreductase	1	6
								33	OS130_00495	WAC09172.1	hypothetical protein				33	OS130_01300	WAC07866.1	hypothetical protein				33	OS130_01685	WAC07936.1	hypothetical protein				33	OS130_02925	WAC08166.1	N-acetylneuraminate synthase family protein
								34	OS130_00500	pseudogene	DnaJ domain-containing protein				34	OS130_01305	WAC07867.1	hypothetical protein				34	OS130_01690	WAC07937.1	pyridoxamine 5'-phosphate oxidase family protein	1	6		34	OS130_02930	WAC08167.1	hypothetical protein
								35	OS130_00505	WAC07715.1	DUF3192 domain-containing protein				35	OS130_01310	WAC07868.1	hypothetical protein				35	OS130_01695	pseudogene	IS3 family transposase				35	OS130_02935	WAC08168.1	hypothetical protein
								36	OS130_00510	WAC07716.1	hypothetical protein				36	OS130_01315	WAC07869.1	CDP-diacylglycerol--glycerol-3-phosphate 3-phosphatidyltransferase PgsA				36	OS130_01700	WAC07938.1	prenyltransferase				36	OS130_02940	WAC08169.1	helix-turn-helix domain-containing protein
								37	OS130_00515	WAC07717.1	hypothetical protein				37	OS130_01320	WAC07870.1	LPS export ABC transporter permease LptG				37	OS130_01705	WAC07939.1	radical SAM protein				37	OS130_02945	WAC08170.1	LTA synthase family protein
								38	OS130_00520	WAC07718.1	NAD(P)/FAD-dependent oxidoreductase				38	OS130_01325	WAC07871.1	LPS export ABC transporter permease LptF				38	OS130_01710	WAC07940.1	hypothetical protein				38	OS130_02950	WAC08171.1	IS30 family transposase
								39	OS130_00525	WAC07719.1	DUF1318 domain-containing protein				39	OS130_01330	WAC07872.1	NUDIX hydrolase				39	OS130_01715	WAC07941.1	hypothetical protein				39	OS130_02955	WAC08172.1	hypothetical protein
								40	OS130_00530	WAC07720.1	hypothetical protein				40	OS130_01335	WAC07873.1	50S ribosomal protein L28 RpmB				40	OS130_01720	WAC07942.1	L,D-transpeptidase family protein				40	OS130_02960	WAC08173.1	class I adenylate-forming enzyme family protein
								41	OS130_00535	WAC07721.1	YdbH domain-containing protein				41	OS130_01340	WAC09177.1	bifunctional (p)ppGpp synthetase/guanosine-3',5'-bis(diphosphate) 3'-pyrophosphohydrolase				41	OS130_01725	WAC07943.1	flavodoxin family protein				41	OS130_02965	WAC08174.1	phosphopantetheine-binding protein
								42	OS130_00540	WAC07722.1	hypothetical protein				42	OS130_01345	WAC07874.1	proline--tRNA ligase				42	OS130_01730	WAC07944.1	hypothetical protein				42	OS130_02970	WAC09192.1	isocitrate lyase/PEP mutase family protein
								43	OS130_00545	WAC07723.1	hypothetical protein				43	OS130_01350	WAC07875.1	flavodoxin-dependent (E)-4-hydroxy-3-methylbut-2-enyl-diphosphate synthase IspG				43	OS130_01735	WAC07945.1	cupin domain-containing protein				43	OS130_02975	WAC08175.1	glycosyltransferase
								44	OS130_00550	WAC07724.1	flavin reductase family protein				44	OS130_01355	WAC07876.1	dihydroorotate dehydrogenase				44	OS130_01740	WAC07946.1	hypothetical protein				44	OS130_02980	WAC08176.1	HAD hydrolase-like protein
								45	OS130_00555	WAC07725.1	IS630 family transposase				45	OS130_01360	WAC07877.1	dihydroorotate dehydrogenase electron transfer subunit				45	OS130_01745	WAC07947.1	hypothetical protein				45	OS130_02985	WAC08177.1	acylneuraminate cytidylyltransferase family protein
								46	OS130_00560	pseudogene	transposase				46	OS130_01365	WAC07878.1	PTS sugar transporter subunit IIA				46	OS130_01750	WAC07948.1	lytic murein transglycosylase				46	OS130_02990	WAC08178.1	AMP-binding protein
								47	OS130_00565	WAC07726.1	hypothetical protein	4	106									47	OS130_01755	WAC07949.1	acetoacetate decarboxylase family protein				47	OS130_02995	WAC08179.1	thioesterase domain-containing protein
								48	OS130_00570	WAC07727.1	DUF1329 domain-containing protein	3	158									48	OS130_01760	WAC07950.1	hypothetical protein				48	OS130_03000	WAC08180.1	alcohol dehydrogenase catalytic domain-containing protein
								49	OS130_00575	WAC07728.1	universal stress protein	1	6									49	OS130_01765	WAC07951.1	SDR family NAD(P)-dependent oxidoreductase				49	OS130_03005	WAC08181.1	molybdopterin-dependent oxidoreductase
								50	OS130_00580	WAC07729.1	hypothetical protein	1	7									50	OS130_01770	WAC07952.1	hypothetical protein				50	OS130_03010	WAC08182.1	lysophospholipid acyltransferase family protein
								51	OS130_00585	WAC07730.1	YCF48-related protein	3	65									51	OS130_01775	WAC07953.1	transporter				51	OS130_03015	WAC08183.1	hypothetical protein
								52	OS130_00590	WAC07731.1	MMPL family transporter	2	60									52	OS130_01780	WAC07954.1	hypothetical protein				52	OS130_03020	WAC08184.1	radical SAM protein	1	2
								53	OS130_00595	WAC07732.1	PAS domain S-box protein											53	OS130_01785	WAC07955.1	hypothetical protein				53	OS130_03025	WAC08185.1	DUF4833 domain-containing protein
								54	OS130_00600	WAC09173.1	AMP-binding protein											54	OS130_01790	WAC07956.1	translesion error-prone DNA polymerase V autoproteolytic subunit UmuD				54	OS130_03030	WAC08186.1	bifunctional riboflavin kinase/FAD synthetase
								55	OS130_00605	WAC07733.1	MMPL family transporter											55	OS130_01795	WAC07957.1	Y-family DNA polymerase				55	OS130_03040	WAC08187.1	50S ribosomal protein L27 RpmA
								56	OS130_00610	WAC07734.1	hypothetical protein											56	OS130_01800	WAC07958.1	DUF72 domain-containing protein				56	OS130_03045	WAC08188.1	GTPase ObgE
								57	OS130_00615	WAC07735.1	PAS domain S-box protein											57	OS130_01805	WAC07959.1	ABC transporter ATP-binding protein				57	OS130_03050	WAC09193.1	glutamate 5-kinase ProB
								58	OS130_00620	WAC07736.1	hypothetical protein											58	OS130_01810	WAC07960.1	ABC transporter permease				58	OS130_03055	WAC08189.1	glutamate-5-semialdehyde dehydrogenase
								59	OS130_00625	WAC07737.1	twin-arginine translocase TatA/TatE family subunit											59	OS130_01815	WAC07961.1	MBL fold metallo-hydrolase				59	OS130_03060	WAC08190.1	nicotinate-nucleotide adenylyltransferase NadD	1	2
								60	OS130_00630	WAC07738.1	TVP38/TMEM64 family protein											60	OS130_01820	WAC07962.1	hypothetical protein				60	OS130_03065	WAC08191.1	ribosome silencing factor RsfS
								61	OS130_00635	WAC07739.1	hypothetical protein											61	OS130_01825	WAC07963.1	phosphoglycerate kinase
								62	OS130_00640	WAC07740.1	zf-TFIIB domain-containing protein											62	OS130_01830	WAC07964.1	tetratricopeptide repeat protein
								63	OS130_00645	WAC07741.1	hypothetical protein	1	2									63	OS130_01835	WAC07965.1	hypothetical protein
								64	OS130_00650	WAC07742.1	zinc metalloprotease HtpX											64	OS130_01840	WAC07966.1	hypothetical protein
								65	OS130_00655	WAC07743.1	transposase											65	OS130_01845	WAC07967.1	hypothetical protein
								66	OS130_00660	WAC07744.1	hypothetical protein											66	OS130_01850	WAC07968.1	YadA-like family protein
								67	OS130_00665	WAC07745.1	hypothetical protein											67	OS130_01855	WAC07969.1	hypothetical protein
								68	OS130_00670	WAC07746.1	magnesium chelatase											68	OS130_01860	WAC07970.1	hypothetical protein
								69	OS130_00675	WAC07747.1	VWA domain-containing protein											69	OS130_01865	WAC07971.1	hypothetical protein
								70	OS130_00680	WAC07748.1	MBL fold metallo-hydrolase											70	OS130_01870	WAC07972.1	hypothetical protein
								71	OS130_00685	WAC07749.1	hypothetical protein											71	OS130_01875	WAC07973.1	hypothetical protein
								72	OS130_00690	WAC07750.1	hypothetical protein											72	OS130_01880	WAC07974.1	hypothetical protein
								73	OS130_00695	WAC07751.1	energy-coupling factor transporter transmembrane component T											73	OS130_01885	WAC07975.1	hypothetical protein
								74	OS130_00700	WAC07752.1	ATP-binding cassette domain-containing protein											74	OS130_01890	WAC07976.1	ABC transporter transmembrane domain-containing protein
								75	OS130_00705	WAC07753.1	TonB-dependent receptor	1	2									75	OS130_01895	WAC07977.1	discoidin domain-containing protein
																						76	OS130_01900	WAC07978.1	hypothetical protein
																						77	OS130_01905	WAC07979.1	hypothetical protein
																						78	OS130_01910	WAC07980.1	hypothetical protein
																						79	OS130_01915	WAC07981.1	VacJ family lipoprotein	1	8
																						80	OS130_01920	pseudogene	cation:proton antiporter
																						81	OS130_01925	WAC07982.1	hypothetical protein
																						82	OS130_01930	WAC07983.1	hypothetical protein
																						83	OS130_01935	WAC07984.1	DUF5678 domain-containing protein
																						84	OS130_01940	WAC07985.1	crossover junction endodeoxyribonuclease RuvC
																						85	OS130_01945	WAC07986.1	hypothetical protein
																						86	OS130_01950	WAC07987.1	hypothetical protein
																						87	OS130_01955	WAC07988.1	helix-turn-helix transcriptional regulator
																						88	OS130_01960	WAC07989.1	IS30 family transposase
																						89	OS130_01965	WAC07990.1	hypothetical protein
																						90	OS130_01970	WAC07991.1	recombinase family protein
																						91	OS130_01975	WAC07992.1	hypothetical protein
																						92	OS130_01980	WAC07993.1	PD-(D/E)XK nuclease family protein
																						93	OS130_01985	WAC07994.1	DUF932 domain-containing protein
																						94	OS130_01990	WAC07995.1	hypothetical protein
																						95	OS130_01995	WAC07996.1	DNA polymerase III subunit beta DnaN
																						96	OS130_02000	WAC07997.1	DUF86 domain-containing protein
																						97	OS130_02005	WAC07998.1	nucleotidyltransferase family protein
																						98	OS130_02010	WAC07999.1	hypothetical protein
																						99	OS130_02015	WAC08000.1	hypothetical protein
																						100	OS130_02020	WAC08001.1	indolepyruvate ferredoxin oxidoreductase subunit alpha IorA
																						101	OS130_02025	WAC08002.1	indolepyruvate oxidoreductase subunit beta
																						102	OS130_02030	pseudogene	pyridoxal phosphate-dependent aminotransferase family protein
																						103	OS130_02035	WAC08003.1	phosphatase PAP2 family protein
																						104	OS130_02040	WAC08004.1	radical SAM protein
																						105	OS130_02045	WAC09182.1	sulfatase-like hydrolase/transferase
																						106	OS130_02050	WAC08005.1	ABC transporter permease
																						107	OS130_02055	WAC08006.1	ABC transporter ATP-binding protein
																						108	OS130_02060	WAC08007.1	GNAT family N-acetyltransferase
																						109	OS130_02065	WAC08008.1	4'-phosphopantetheinyl transferase superfamily protein
																						110	OS130_02070	WAC08009.1	SDR family oxidoreductase
																						111	OS130_02075	WAC08010.1	hypothetical protein
																						112	OS130_02080	WAC08011.1	acyl-CoA N-acyltransferase
																						113	OS130_02085	WAC08012.1	tetratricopeptide repeat protein
																						114	OS130_02090	WAC08013.1	hypothetical protein
																						115	OS130_02095	WAC08014.1	redoxin domain-containing protein
																						116	OS130_02100	WAC08015.1	DoxX family membrane protein
																						117	OS130_02105	WAC08016.1	rhodanese-like domain-containing protein
																						118	OS130_02110	WAC08017.1	superoxide dismutase
																						119	OS130_02115	WAC08018.1	IS110 family transposase
																						120	OS130_02120	WAC08019.1	cupin domain-containing protein
																						121	OS130_02125	WAC09183.1	alpha/beta hydrolase
																						122	OS130_02130	WAC08020.1	alpha-amylase family glycosyl hydrolase
																						123	OS130_02135	pseudogene	hypothetical protein
																						124	OS130_02140	WAC08021.1	DUF3309 family protein
																						125	OS130_02145	WAC08022.1	alpha/beta hydrolase
																						126	OS130_02150	WAC08023.1	hypothetical protein
																						127	OS130_02155	WAC08024.1	LapA family protein
																						128	OS130_02160	WAC08025.1	BON domain-containing protein
																						129	OS130_02165	WAC09184.1	DUF3309 family protein
																						130	OS130_02170	WAC08026.1	hypothetical protein
																						131	OS130_02175	WAC08027.1	hypothetical protein
																						132	OS130_02180	WAC08028.1	hypothetical protein
																						133	OS130_02185	pseudogene	lmo0937 family membrane protein
																						134	OS130_02190	WAC08029.1	transglycosylase domain-containing protein
																						135	OS130_02195	WAC08030.1	hypothetical protein
																						136	OS130_02200	WAC08031.1	coiled coil domain-containing protein
																						137	OS130_02205	pseudogene	DUF3185 domain-containing protein
																						138	OS130_02210	WAC08032.1	YSC84-related protein
																						139	OS130_02215	WAC08033.1	DUF3185 domain-containing protein
																						140	OS130_02220	WAC08034.1	lmo0937 family membrane protein
																						141	OS130_02225	WAC08035.1	hypothetical protein
																						142	OS130_02230	WAC08036.1	hypothetical protein
																						143	OS130_02235	WAC08037.1	OmpA family protein	1	2
																						144	OS130_02240	WAC08038.1	putative quinol monooxygenase
																						145	OS130_02245	WAC08039.1	entericidin A/B family lipoprotein
																						146	OS130_02250	WAC08040.1	hypothetical protein
																						147	OS130_02255	WAC08041.1	IS200/IS605 family transposase TnpA
																						148	OS130_02260	WAC08042.1	histidine kinase
																						149	OS130_02265	WAC09185.1	circadian clock KaiB family protein
																						150	OS130_02270	WAC08043.1	radical SAM protein
																						151	OS130_02275	WAC08044.1	hypothetical protein
																						152	OS130_02280	WAC08045.1	hypothetical protein
																						153	OS130_02285	WAC09186.1	CsbD family protein
																						154	OS130_02290	WAC08046.1	Spy/CpxP family protein refolding chaperone
																						155	OS130_02295	WAC08047.1	BON domain-containing protein
																						156	OS130_02300	WAC08048.1	lmo0937 family membrane protein
																						157	OS130_02305	WAC08049.1	sigma 54-interacting transcriptional regulator
																						158	OS130_02310	WAC09187.1	circadian clock KaiB family protein
																						159	OS130_02315	WAC08050.1	circadian clock KaiB family protein
																						160	OS130_02320	WAC08051.1	circadian clock protein KaiC	1	4
																						161	OS130_02325	WAC09188.1	cyclic beta 1-2 glucan synthetase
																						162	OS130_02330	WAC08052.1	tyrosine-type recombinase/integrase
																						163	OS130_02335	WAC08053.1	DUF2285 domain-containing protein
																						164	OS130_02340	WAC08054.1	hypothetical protein
																						165	OS130_02345	WAC08055.1	AAA family ATPase
																						166	OS130_02350	WAC08056.1	hypothetical protein
																						167	OS130_02355	WAC08057.1	hypothetical protein
																						168	OS130_02360	WAC09189.1	DNA mismatch endonuclease Vsr
																						169	OS130_02365	WAC08058.1	DNA cytosine methyltransferase
																						170	OS130_02370	WAC08059.1	DNA cytosine methyltransferase
																						171	OS130_02375	WAC08060.1	hypothetical protein
																						172	OS130_02380	WAC08061.1	DUF2357 domain-containing protein
																						173	OS130_02385	WAC08062.1	hypothetical protein
																						174	OS130_02390	WAC08063.1	hypothetical protein
																						175	OS130_02395	WAC08064.1	hypothetical protein
																						176	OS130_02400	WAC08065.1	endonuclease NucS
																						177	OS130_02405	WAC08066.1	hypothetical protein
																						178	OS130_02410	WAC08067.1	hypothetical protein
																						179	OS130_02415	WAC08068.1	isoprenylcysteine carboxylmethyltransferase family protein
																						180	OS130_02420	WAC08069.1	hypothetical protein
																						181	OS130_02425	WAC08070.1	hypothetical protein
																						182	OS130_02430	WAC08071.1	hypothetical protein
																						183	OS130_02440	WAC08072.1	DUF2784 domain-containing protein
																						184	OS130_02445	WAC08073.1	recombinase RecA	2	4
																						185	OS130_02450	WAC08074.1	type IV pilus twitching motility protein PilT	1	3
																						186	OS130_02455	WAC08075.1	regulatory protein RecX
																						187	OS130_02460	WAC08076.1	alanine--tRNA ligase AlaS
																						188	OS130_02465	WAC08077.1	outer membrane protein assembly factor BamD	1	3
																						189	OS130_02470	WAC08078.1	amidohydrolase family protein
																						190	OS130_02475	WAC08079.1	bifunctional UDP-N-acetylglucosamine diphosphorylase/glucosamine-1-phosphate N-acetyltransferase GlmU
																						191	OS130_02480	WAC08080.1	glutamine--fructose-6-phosphate transaminase (isomerizing) GlmS	1	1
																						192	OS130_02485	WAC08081.1	hypothetical protein
																						193	OS130_02490	WAC08082.1	DoxX family membrane protein
																						194	OS130_02495	WAC08083.1	rhodanese-like domain-containing protein	1	2
																						195	OS130_02500	WAC08084.1	hypothetical protein
																						196	OS130_02505	WAC08085.1	hypothetical protein
																						197	OS130_02510	WAC08086.1	HNH endonuclease
																						198	OS130_02515	WAC08087.1	DUF4238 domain-containing protein
																						199	OS130_02520	WAC08088.1	hypothetical protein
																						200	OS130_02525	WAC08089.1	cation transporter
																						201	OS130_02530	WAC08090.1	hypothetical protein
																						202	OS130_02535	WAC08091.1	hypothetical protein
																						203	OS130_02540	WAC08092.1	glycosyltransferase family 4 protein
																						204	OS130_02545	WAC08093.1	glycosyltransferase
																						205	OS130_02550	WAC08094.1	glycoside hydrolase family 130 protein
																						206	OS130_02555	WAC08095.1	glycoside hydrolase family 130 protein
																						207	OS130_02560	WAC08096.1	hypothetical protein
																						208	OS130_02565	WAC08097.1	hypothetical protein
																						209	OS130_02570	WAC08098.1	bifunctional DNA-formamidopyrimidine glycosylase/DNA-(apurinic or apyrimidinic site) lyase MutM
																						210	OS130_02575	WAC08099.1	LapA family protein
																						211	OS130_02580	WAC08100.1	Xaa-Pro peptidase family protein
																						212	OS130_02585	WAC08101.1	DUF3034 family protein	1	4
																						213	OS130_02590	WAC08102.1	DUF748 domain-containing protein
																						214	OS130_02595	WAC08103.1	hypothetical protein
																						215	OS130_02600	WAC08104.1	DUF3300 domain-containing protein
																						216	OS130_02605	WAC08105.1	DUF4197 domain-containing protein
																						217	OS130_02610	pseudogene	transposase
																						218	OS130_02615	WAC08106.1	aquaporin Z ApqZ
																						219	OS130_02620	WAC08107.1	mechanosensitive ion channel
																						220	OS130_02625	WAC08108.1	peptide-methionine (R)-S-oxide reductase MsrB
																						221	OS130_02630	WAC08109.1	hypothetical protein
																						222	OS130_02635	WAC08110.1	metallophosphoesterase
																						223	OS130_02640	WAC08111.1	Smr/MutS family protein
																						224	OS130_02645	WAC08112.1	DUF4412 domain-containing protein
																						225	OS130_02650	WAC08113.1	aldolase	1	5
																						226	OS130_02655	WAC08114.1	mechanosensitive ion channel family protein
																						227	OS130_02660	WAC08115.1	4-alpha-glucanotransferase MalQ
																						228	OS130_02665	WAC08116.1	DUF3536 domain-containing protein
																						229	OS130_02670	WAC08117.1	1,4-alpha-glucan branching protein GlgB
																						230	OS130_02675	WAC08118.1	magnesium/cobalt transporter CorA
																						231	OS130_02680	WAC08119.1	isochorismatase family protein
																						232	OS130_02685	WAC08120.1	nucleoside-diphosphate kinase	1	6
																						233	OS130_02690	WAC08121.1	adenylate kinase	2	17
																						234	OS130_02695	WAC08122.1	phosphoenolpyruvate carboxykinase (GTP)	1	10
																						235	OS130_02700	WAC08123.1	ClpXP protease specificity-enhancing factor SspB
																						236	OS130_02705	WAC08124.1	pyridoxal phosphate-dependent aminotransferase	1	3
																						237	OS130_02710	WAC08125.1	hypothetical protein
[truncated: 44 more columns]

## Sheet: Table S9. Transposases
Table S9. Putative transposase genes and pseudogenes identified in the ORM2a genome. Results shown are from two automated gene calling and annotations pipelines. Most of the gene calls were identical across platforms, but minor discrepancies were identified for four genes and thus are listed separately (a and b). Products of putative transposase (pseudo)genes were not detected in any OR proteome …
		ORM2a genome (CP113000.1 = Ga0311013)								Gene annotation and supporting evidence (NCBI Prokaryotic Genome Annotation Pipeline version 6.3)				Gene annotation and supporting evidence (IMG Annotation Pipeline version 4.16.4)				Proteomic analysis
	#	Start position (bp)	Stop position (bp)	NCBI locus tag	Corresponding NCBI protein accession no.	IMG gene ID	IMG locus tag	Sequence (nucl)	Sequence (aa)	NCBI annotation	GO function(s)	GO process	Pseudogene evidence	IMG annotation	COG	pfam	KEGG Orthology (KO) Term	No. of proteomes with ≥1 matching spectra	Sum of spectra recovered from OR_Exp3 gel slices
	1	94716	95798	OS130_00555	WAC07725.1	2795638049	Ga0311013_11105	ATGACCAGACAAGCTGAGCAAATTGTATTGTCTCCCGAAGAGCACTCAATCCTGGCCATTTGGATACGCGGAAGGATCCTTCCAATGCGACTTGTACAGCGTGCTCAGATTATTCTGATGGCGGCCGCCGGAATGGAGAGTCAAGAGATTGCCCGGAGGATGAAAGTTTCGCGTCCTACGGTTCAACTATGGCGTCAGCGGTTTTTGGCTCTTCGCTTGGTGGGTTTGAAAAAAGATGCTCCCCGTCCTGGTCGAATTCCGAGAATTTCGCCAGAAAGAATCAGGACCGTAGTCGAAGCGACCCTGCACACGAAACCTCCCCATGCAACTCATTGGAGTACCCGAAGTATGGCCAGTGCCCAAGGTCTCAGCGAAGCGACGATTCGACGGATATGGAAA…	MTRQAEQIVLSPEEHSILAIWIRGRILPMRLVQRAQIILMAAAGMESQEIARRMKVSRPTVQLWRQRFLALRLVGLKKDAPRPGRIPRISPERIRTVVEATLHTKPPHATHWSTRSMASAQGLSEATIRRIWKQHNLKPHLVKTFKLSRDKHFIEKLHDIVGLYLNPPDKSLVLCADEKSQILALDRTQPGLPIKKGRCGAMIHDYKRNGTTTLFAALSMLDGTVIGDCMARYRHQEFIRFLKKIDAETSTGLDLHLIVDNYGTHKHPRVKSWLQRHPRFHLHFIPSSSSWLNMIERWFREITDKRIRRGTFQNVPALIAAIKDYLDNHNQNPRVFVWSAPVKRILTKVAKCKEALYALH	IS630 family transposase	GO:0004803 - transposase activity			RpiR family transcriptional regulator		pfam13358 - DDE_3; pfam13551 - HTH_29
	2	95899	96307	OS130_00560	Pseudogene			ATTTATGACAAAAAAAATAATTCGGCAAATCTTTTCAAAATTTCTGAGAGGAAAACTGGCCAAATTGTTTAGTATTTTCAATGGATTTGGATTCCATGCGGATTACAAAAATCTCCGGCCCGAATCGGAATACTACCCACTGAAATTCGTAAGCGAAGGCCCAACATTGTGAGCGGCAATCTTCTTTTTCTGGAGAGGTTGAAGTTGATGAAAGCTGTTTTGGCGCCCGACGCATAAAGGGAAAACGTGGCCGGGAGCTTTTGGCAAAACAATTGTTTTTGGTATTTTTAAACGCCACGGGAAAGTCTTCCCCGAAATTATTCCTGATTGCCGAAGAACCAGGTTGCAAGCGGTTGTTCGAGGTCACCCAGGTCTAGAAAGGATCATTCATTCTGATGG…		transposase			frameshifted; internal stop; incomplete; partial on complete genome; missing C-terminus
	3	118549	118671	OS130_00655	WAC07743.1			ATGTTTAAGGTTCTTTTTCTTCAATCCTTGTACAACTTTCTGGATGTAGCTATAGAATATCAGATAGTTGACCGCCTTTCGTTCATGTGGCTTTTGGGATTGTGCCTGGAGCAGAGCGCATGA	MFKVLFLQSLYNFLDVAIEYQIVDRLSFMWLLGLCLEQSA	transposase
	4	245508	246677	OS130_01185	WAC07845.1	2795638180	Ga0311013_11236	ATGAATCACGGTAAAACGATTTTCTCTCAAGTAATGGATTTTCTACCCAAGAAAATATTTCGCCAATGCGTTGATAGATCCCAAGGCAATTATAAGGTTCGTTATTTTTCATGCTTCGACCAATTCCTGTGTATGACCTTTGCTCAACTCACTTATCGAGAAAGCCTAAGGGACATCGAATGCTGTCTTCGTGCCTCACAAAAGAAGCTCTACCATATGGGGATCAGAGGTAAAGTTTCCAAAAGTACCCTGGCAGATGCCAATGAAACCAGGGATTGGCGTATATATAGCGATTTTGCTCAGGTACTCATTCACCATGCAAGGCAATTGTATATAAATGAGGACTTTGGTCTTCAACTCCAGGAAACTGTTTATGCACTGGATGCAACAATTATTGAT…	MNHGKTIFSQVMDFLPKKIFRQCVDRSQGNYKVRYFSCFDQFLCMTFAQLTYRESLRDIECCLRASQKKLYHMGIRGKVSKSTLADANETRDWRIYSDFAQVLIHHARQLYINEDFGLQLQETVYALDATIIDLCFSVFPWARFRKSKGAIKLRTLLDLRGSIPSFIAIMHGKVHEVNILDELIPETGGIYIMDRGYLDFERLYALQQNSASFIVREKSNACLRRIYSLPVDKSSGIQCDQVIAPSGFYSRKHYPENLRRVKYFDKEQNKKITFLTNQFTLPAMTIADLYRCRWHVELFFKWIKQHLRIKAFYGTSENAVKTQIWIAISVYVLVAIMKKRLKIDLSLYTILQILSVIFFEKIPISRAFSPDSYINKVNTNYNQLNLFQS	IS4 family transposase	GO:0004803 - transposase activity			IS4 family transposase	COG3385 - IS4 transposase	pfam01609 - DDE_Tnp_1; pfam14294 - DUF4372
	5	355902	356069	OS130_01695	Pseudogene			GAGGAATTTTTGAAAGCGGAGATTATTCGACTGGCTGGCAGGTATGGTCGGTATGGGTATCGTCGAATTACGGCCCTTTTAAAACAGAAAGGTTTTCGGGTCAATCACAAGCGGGTTGAGAGAATCTGGCGTGAGGAGAATCTCAACGTCCCGAAGAAACAATCGAAA		IS3 family transposase			incomplete; partial on complete genome; missing N-terminus and C-terminus
	6	407520	408515	OS130_01960	WAC07989.1	2795638332	Ga0311013_11388	ATGTCATATATACATTTAACAGAAAACGAACGATATGTCATCAGCCATTTAAATGTGGCTGGATTTAGTAAACGAGAAATTGCCCGCCGGATAAACCGAGATCACAGCACGGTCAGTCGTGAACTTAAACGCAACGGGCCGGAATATGATTGCACTGTTTATTGGTATGACTGGACGCATCCGGTAGCTCTAAAACGACGGCATCAGGCCAGGCATTATCGTCGGGAGGGCAACGAGCGCCTTGTTGATTATGTAAAAACAAAACTGAATCTGCAATGGTCTCCAGAGGAGATAAGCGATTATATGCGGATTAATTATCCTGATGATGAGACGATGCGAGTGTGCCATGAGACAATTTATCGCTGGATTTATAAGGATGCGAAGGTTAATGGCAAGCTT…	MSYIHLTENERYVISHLNVAGFSKREIARRINRDHSTVSRELKRNGPEYDCTVYWYDWTHPVALKRRHQARHYRREGNERLVDYVKTKLNLQWSPEEISDYMRINYPDDETMRVCHETIYRWIYKDAKVNGKLYLNLRRGRKRRRRQKRYGLGRRFLAGRKRIAQRPEIVEGRKRFGDWEGDTIEGKKSSGYIATLVERKSRYLLAGKLENKKATTLTDKSTQIFRRIPGIMRQTLTVDNGTEFAQFKELEEKTKLSIYFADPYAAWQRGANENTNGLLRQYFPKGTYMRKITERDISRAVKRLNNRPRKSLNYRTPYEVFWNAARGALAI	IS30 family transposase	GO:0004803 - transposase activity			IS30 family transposase	COG2826 - Transposase and inactivated derivatives, IS30 family	pfam13936 - HTH_38	KO:K07482 K07482 transposase, IS30 family
	7	443552	444586	OS130_02115	WAC08018.1	2795638364	Ga0311013_11420	ATGATATACCTTGGAATGGACATAAGTAGCAAGAGTTTTATTGTCCACGGTATTAACGAAAAGAAACGGGTTTTGGTAACTGGGGAGATAGCGCCGACCGGTGCAGGACTAAAGGGTTTAATAAAAGGTTTGGGGGTTCAGAAAAAGCTGGTGATATTCGAGGCGGGCAATCAGTTAAAGTGGATAGCGAAGACGTTGCAAGAGATGGAAGGAGTAGAAATTCACGTGGTTCATCCCAACGAGATTAAGTGGATCAATCAAAGCAGCGGCAAGACGGACAATATAGATGCCTGCAAGCTGGCACACCTGGGACGGGGGGATATGTTGCCGCGGAAAGTTCATATTGTGGGGGGAAAGATACGGGAGTTGCGGGAGTTGATCAGTGCAAGGCAGCGGTTA…	MIYLGMDISSKSFIVHGINEKKRVLVTGEIAPTGAGLKGLIKGLGVQKKLVIFEAGNQLKWIAKTLQEMEGVEIHVVHPNEIKWINQSSGKTDNIDACKLAHLGRGDMLPRKVHIVGGKIRELRELISARQRLQGKRVALINSIRGQMKQEGHSLPEKFFQSKHWRERLKGIKIGEVQKLIIESFMDSIDSLLRAEEKLTKEIGAIRDKRIELLESIPSLGRLSSRVIISALDDAGRFDSKKCVAKYGALTPRIYQSGGITHLGRINRDGRQEVRRVLLQCAHVIARMSSYGSRPLREFFERIMKRRGKKIAIVAVARKLLTIAYGVLKSKKAYDPLRLIGVSA	IS110 family transposase	GO:0004803 - transposase activity			transposase	COG3547 - Transposase	pfam01548 - DEDD_Tnp_IS110; pfam02371 - Transposase_20	KO:K07486 K07486 transposase
	8	462822	463253	OS130_02255	WAC08041.1	2795638392	Ga0311013_11448	ATGAATAGCGTTCAAAGTTTAAGTCATAAGAAATGGGAATGCAAGTATCATGTAACATGGATTCCAAAATATCGCAAGAAACAGATTTATAAAGAATTACGGAAATATTTGGGTGAAGTACTGAGGTATCTGGCGCTAAGGAAAGAATGTAAAATAGTAGAGGGGCATCTTATGCCCGACCACGCGCATATGCTAATATCGATATCACCCAAGTATGCAGTGTCACAAATCATAGGGTTCATAAAGGGCAAAAGGGCGATACATATCGCAAGTGAACATTTTGGCAAAAGAAGAAACTTTACGGGACAACATTTCTGGGCCAGAGGATATCATGTTTCGACCGTAGGGAAAGACGAAGAAGCGATTCAGAACTATATCAGGTCACAAGAAAAAGAGGAC…	MNSVQSLSHKKWECKYHVTWIPKYRKKQIYKELRKYLGEVLRYLALRKECKIVEGHLMPDHAHMLISISPKYAVSQIIGFIKGKRAIHIASEHFGKRRNFTGQHFWARGYHVSTVGKDEEAIQNYIRSQEKEDKRIEQLSLFK	IS200/IS605 family transposase	GO:0004803 - transposase activity			putative transposase	COG1943 - REP element-mobilizing transposase RayT	pfam01797 - Y1_Tnp	KO:K07491 K07491 putative transposase
	9	544414	544577	OS130_02610	Pseudogene			AGCTTTAATGATAAACTCCGTGATGAATGCTCAACGAACACTGGTTTGGAACTCTTCAGGATGCCCAAGAGAAAATCGAGGTCTGGCGACAGCAGTACAATAAGCAACGACCCCACAGCTCTTTAACCGGGTTAACACCTATGACCTTTTTAAAAAATACCTAA		transposase			frameshifted; incomplete; partial on complete genome; missing N-terminus
	10	626092	626577	OS130_02950	WAC08171.1	2795638526	Ga0311013_11582	ATGAATAATAGCAATAAGTCACCAATTTATAAAGTTTATCTACCCCATAAAGCAGATGTGCGGGCCAAAGAACAAAAACATCAATCCGGTAAAAGAAAACGGCTTAAAGACACCATGATTGAAAAATACGTAATACAAAAACTAAAACTCGGTTGGTCTCCTGAGCAAATAGCCGGTAGACTCCCTCTCGACTGCCCCTCTATTACCTATGACAACGGCTCAGAGAATATTGAACATCAAAAAATCAACGAAGCGCTCGGTACACAGTCATACTTCTGTAATCCCTACCACAGCTGGAAAAAAGGCTCGGTCGAATATCCCATCGGCCTTATCCGGCGCTTTTTGCCAAAAAAAACCGACTTTGCTATAATTAAGCCCTCTCAACTAAAAACAATCGAA…	MNNSNKSPIYKVYLPHKADVRAKEQKHQSGKRKRLKDTMIEKYVIQKLKLGWSPEQIAGRLPLDCPSITYDNGSENIEHQKINEALGTQSYFCNPYHSWKKGSVEYPIGLIRRFLPKKTDFAIIKPSQLKTIENLLNNRPRKCLNFKTPPEVFSSCVALAG	IS30 family transposase	GO:0004803 - transposase activity			hypothetical protein
	11	677469	678464	OS130_03190	WAC08216.1	2795638575	Ga0311013_11631	ATGTCATATATACATTTAACAGAAAACGAACGATATGTCATCAGCCATTTAAATGTGGCTGGATTTAGTAAACGAGAAATTGCCCGCCGGATAAACCGAGATCACAGCACGGTCAGTCGTGAACTTAAACGCAACGGGCCGGAATATGATTGCACTGTTTATTGGTATGACTGGACGCATCCGGTAGCTCTAAAACGACGGCATCAGGCCAGGCATTATCGTCGGGAGGGCAACGAGCGCCTTGTTGATTATGTAAAAACAAAACTGAATCTGCAATGGTCTCCAGAGGAGATAAGCGATTATATGCGGATTAATTATCCTGATGATGAGACGATGCGAGTGTGCCATGAGACAATTTATCGCTGGATTTATAAGGATGCGAAGGTTAATGGCAAGCTT…	MSYIHLTENERYVISHLNVAGFSKREIARRINRDHSTVSRELKRNGPEYDCTVYWYDWTHPVALKRRHQARHYRREGNERLVDYVKTKLNLQWSPEEISDYMRINYPDDETMRVCHETIYRWIYKDAKVNGKLYLNLRRGRKRRRRQKRYGLGRRFLAGRKRIAQRPEIVEGRKRFGDWEGDTIEGKKSSGYIATLVERKSRYLLAGKLENKKATTLTDKSTQIFRRIPGIMRQTLTVDNGTEFAQFKELEEKTKLSIYFADPYAAWQRGANENTNGLLRQYFPKGTYMRKITERDISRAVKRLNNRPRKSLNYRTPYEVFWNAARGALAI	IS30 family transposase	GO:0004803 - transposase activity			IS30 family transposase	COG2826 - Transposase and inactivated derivatives, IS30 family	pfam13936 - HTH_38	KO:K07482 K07482 transposase, IS30 family
	12	762622	763626	OS130_03595	WAC08290.1	2795638660	Ga0311013_11716	ATGCCAAGAAAAGCACGCATAGACGCCCCCGGAGCTGTTCACCATATCATCATTCGGGGAATTGAGCGCAAAGAAATCTTTAAAGATGACTTTGACCGAAACAGTTTTTTAGACCGCCTGGGCAGAATACTTACCGAAACCGCAACCTCCTGTTACGCCTGGGCGCTGATTCCCAACCATGCCCACCTTCTATTGAGAAGCGGGAAAGTTCCGCTGGCAACTGTTATGAGAAGACTCCTTACCGGTTATGCCCAGTACTATAACCGACGTTACCGCCGACACGGCCAGCTTTTTCAAAACCGCTATAAATCCATTCTTTGCCAGGAAGATCCCTATCTTTTAGAACTGGTTCGTTATATTCATCTTAACCCCTTGCGGGCAAAAATAATTTCAGATATG…	MPRKARIDAPGAVHHIIIRGIERKEIFKDDFDRNSFLDRLGRILTETATSCYAWALIPNHAHLLLRSGKVPLATVMRRLLTGYAQYYNRRYRRHGQLFQNRYKSILCQEDPYLLELVRYIHLNPLRAKIISDMNQLNAYTYCGHSVILGKENRAWQDSGYILGHFGKQRKATQNRYQEYVKEGIEKGKRPELVGGGLIRSLGGWKEIENLRKGSRRQKGDERILGETEFVLGALKVAEEEADRRYKLRAKGYDIEAIAKKVAEEFGIKPEEMIGSGKRPADAKARSLFCFLAVNGLGISATEVARHLKITQPAVSLSARRGEKIAGERKIEVLK	transposase	GO:0003677 - DNA binding; GO:0004803 - transposase activity	GO:0006313 - transposition, DNA-mediated		REP element-mobilizing transposase RayT	COG1943 - REP element-mobilizing transposase RayT	pfam01797 - Y1_Tnp	KO:K07491 K07491 putative transposase
	13	763716	764711	OS130_03600	WAC08291.1	2795638661	Ga0311013_11717	ATGTCATATATACATTTAACAGAAAACGAACGATATGTCATCAGCCATTTAAATGTGGCTGGATTTAGTAAACGAGAAATTGCCCGCCGGATAAACCGAGATCACAGCACGGTCAGTCGTGAACTTAAACGCAACGGGCCGGAATATGATTGCACTGTTTATTGGTATGACTGGACGCATCCGGTAGCTCTAAAACGACGGCATCAGGCCAGGCATTATCGTCGGGAGGGCAACGAGCGCCTTGTTGATTATGTAAAAACAAAACTGAATCTGCAATGGTCTCCAGAGGAGATAAGCGATTATATGCGGATTAATTATCCTGATGATGAGACGATGCGAGTGTGCCATGAGACAATTTATCGCTGGATTTATAAGGATGCGAAGGTTAATGGCAAGCTT…	MSYIHLTENERYVISHLNVAGFSKREIARRINRDHSTVSRELKRNGPEYDCTVYWYDWTHPVALKRRHQARHYRREGNERLVDYVKTKLNLQWSPEEISDYMRINYPDDETMRVCHETIYRWIYKDAKVNGKLYLNLRRGRKRRRRQKRYGLGRRFLAGRKRIAQRPEIVEGRKRFGDWEGDTIEGKKSSGYIATLVERKSRYLLAGKLENKKATTLTDKSTQIFRRIPGIMRQTLTVDNGTEFAQFKELEEKTKLSIYFADPYAAWQRGANENTNGLLRQYFPKGTYMRKITERDISRAVKRLNNRPRKSLNYRTPYEVFWNAARGALAI	IS30 family transposase	GO:0004803 - transposase activity			IS30 family transposase	COG2826 - Transposase and inactivated derivatives, IS30 family	pfam13936 - HTH_38	KO:K07482 K07482 transposase, IS30 family
	14	834527	835498	OS130_03950	WAC08357.1	2795638732	Ga0311013_11788	ATGCCACGACAAGCCAGATTAGACGCTCCTGGAACACTGCACCACATTATGATCCGCGGGATTGAAGGCATAACCATATTCCGCGACGACGATGATCGAAAAGATTTTCTCTCCCGTGTTGGCAATCTTGCCGAAAAGACCAAAACACGGATTCTCGCCTGGTCCTTGATGGACAATCATGTGCATTTTCTGCTTTTTAGCGGCCCAGAAGGAATTTCTTCTTTTATGCGAAAGCTTCTAACCGGCTACGCCATCCGATTTAACCGCAAGCATCAAAGAAATGGACATCTTTTTCAAAACCGGTATAAATCTATCGTTTGTGAGGAAGATCCCTATCTATTAGAGCTTGTTCGTTACATTCATTTAAACCCGATTCGTGCTTTGGTGGTAAAGAGCATG…	MPRQARLDAPGTLHHIMIRGIEGITIFRDDDDRKDFLSRVGNLAEKTKTRILAWSLMDNHVHFLLFSGPEGISSFMRKLLTGYAIRFNRKHQRNGHLFQNRYKSIVCEEDPYLLELVRYIHLNPIRALVVKSMQELDYYPWNGHSIVMSKQTNDWQEREYVLSLFGKEKRKAIRAYRKFIEEGEGQGKRPELIGGGLIRSLGGWSQVLTLRGTGGKTVHDGRVLGGGDFVGEILSEADARLKRQLLNKDREQVINKTIKESCAKGKIRESEVRNGGQRREASKVRGEIAYYLSQEMGIPMAEIARHLGVCTSAIAKAVKKNRV	transposase	GO:0003677 - DNA binding; GO:0004803 - transposase activity	GO:0006313 - transposition, DNA-mediated		REP element-mobilizing transposase RayT	COG1943 - REP element-mobilizing transposase RayT	pfam01797 - Y1_Tnp	KO:K07491 K07491 putative transposase
	15a	836181	837119	OS130_03960	WAC08359.1			ATGGCCCGACCATTACGAATTCAGTATCCGGGAGCTTTTTATCATATTACCTCCCGGGGAAACGAACAAAAAACGATATTTAAAAACGACCGTGATCGAGAAAAGTTTCTCTCCTATCTCGAATCCGCAACCGAACGGTACGGAGCGGCAATTCACGTTTATTGCCTGATGAATAATCACTATCACCTTCTTATGGAAACCCCGCGCGGAAACCTTTCCGAAATTATGCGCCATATAAACGGTGCCTACACCACGTATTTTAACTTTAAACGGGAACGATCCGGCCATCTGCTACAAGGCCGGTATAAAGCAATCCTTATTGAAGCGGACGAATACGCAAAGGAACTATCCCGTTACATACATCTGAACCCGGTTCGGGTTGGGGCAGTCAAAAGTCCT…	MARPLRIQYPGAFYHITSRGNEQKTIFKNDRDREKFLSYLESATERYGAAIHVYCLMNNHYHLLMETPRGNLSEIMRHINGAYTTYFNFKRERSGHLLQGRYKAILIEADEYAKELSRYIHLNPVRVGAVKSPQEYPWSSYRNYCGEKKAPEWLKIDFILGIFGKGLSSAQKSYREFVEVMICQEGQSPLKEVVFSTILGSKGFVKAVIDNNLSEKKADREVPALRKLKEQVSIEEIEKATEVVFGQEEKTKKKVSIYLSHRFSGRKLKEIGEYFGLSESGVTQASLRLEKTIEEDKKLKRKLALIKNRLKL	transposase	GO:0003677 - DNA binding; GO:0004803 - transposase activity	GO:0006313 - transposition, DNA-mediated		REP element-mobilizing transposase RayT	COG1943 - REP element-mobilizing transposase RayT	pfam01797 - Y1_Tnp	KO:K07491 K07491 putative transposase
	15b	836181	837125			2795638733	Ga0311013_11789	ATGACCATGGCCCGACCATTACGAATTCAGTATCCGGGAGCTTTTTATCATATTACCTCCCGGGGAAACGAACAAAAAACGATATTTAAAAACGACCGTGATCGAGAAAAGTTTCTCTCCTATCTCGAATCCGCAACCGAACGGTACGGAGCGGCAATTCACGTTTATTGCCTGATGAATAATCACTATCACCTTCTTATGGAAACCCCGCGCGGAAACCTTTCCGAAATTATGCGCCATATAAACGGTGCCTACACCACGTATTTTAACTTTAAACGGGAACGATCCGGCCATCTGCTACAAGGCCGGTATAAAGCAATCCTTATTGAAGCGGACGAATACGCAAAGGAACTATCCCGTTACATACATCTGAACCCGGTTCGGGTTGGGGCAGTCAAA…	MTMARPLRIQYPGAFYHITSRGNEQKTIFKNDRDREKFLSYLESATERYGAAIHVYCLMNNHYHLLMETPRGNLSEIMRHINGAYTTYFNFKRERSGHLLQGRYKAILIEADEYAKELSRYIHLNPVRVGAVKSPQEYPWSSYRNYCGEKKAPEWLKIDFILGIFGKGLSSAQKSYREFVEVMICQEGQSPLKEVVFSTILGSKGFVKAVIDNNLSEKKADREVPALRKLKEQVSIEEIEKATEVVFGQEEKTKKKVSIYLSHRFSGRKLKEIGEYFGLSESGVTQASLRLEKTIEEDKKLKRKLALIKNRLKL					REP element-mobilizing transposase RayT	COG1943 - REP element-mobilizing transposase RayT	pfam01797 - Y1_Tnp	KO:K07491 K07491 putative transposase
	16	842398	842671	OS130_03990	Pseudogene			AATGGTTCAGGGTTCACGGCCAAAGAACTTAGAAACCGGCTAAAAAAGATCAGGGTTCAGACCTTTTATATTGAACCGGGAAGTCCCTGGGAGAACGGCTATAATGAAAGTTTCAATGGTAAGTTCGGGGATGAATTGCTCAATCGGGAACTTTTTTTATACCTTGAAAGAAGCAAAAGTGCTGATTGAAAAATGGCGACTGGAATAAAATACGTTCAAACCGCATAGTTCATTGAATTGCCGTCCTCCAGCGCCAGAGGCATACTTGCATTGA		transposase			frameshifted; internal stop; incomplete; partial on complete genome; missing N-terminus
	17	843905	845249	OS130_04000	Pseudogene			ATGAAGCCGAAAAAGATGAGATCAAGCGGACAAAAAGATTTATTTCGATCCCGGTTGGAACAGATGATAAACCGTAAGCACCCGTTGTGCAGGTTAGCTGAAGAAATAAACTGGAAAGTATTTGAGGAAGAATTTGGAGTGTTTTACGTAGAGAAGGTAGGGCGTCCGGGTTTACCGATTCGACTGATGGCAGGACTTCATTATTTAAAGAACAGTTGCAATGAGAGTGACGGGAGCGTGGTGGAGCGGTTTTTAGAGAATCCTTACCGGCAGTACTTTTGCGGGTATGAGTATTTTCAGTATGAAGCGCCAATAGATCCGACATCGTTGGTGAAGTGGCGCAATCTAGTAGGAGCTGAGGGGATGGAGAGCCTTTTGAAGGAGAACATTGAATCGGCA…		IS5 family transposase	GO:0004803 - transposase activity		frameshifted; internal stop
	18	845396	845646	OS130_04005	Pseudogene			TCCCCAGCAAATGGTCTTTGCGAGCGATTTCAACAGACGGTGTTAAATGAATTTTACCGGGTAGCCTTTCGGAAGAAGATTTATGGAGATATAGAAAATTTACAAAAGGATTTAGATGAGTATATAACAAAATAAAACACCGAAAGGACTCATAAAGTAAAGCGATGTCAAGGGAGAACTCCGATGGAGACTTTGAAGAGGGAAAAAAGTTTTTTCTGGAAAATAATTTGATGGAAAAGTTTGTGGCTTAA		IS481 family transposase			frameshifted; internal stop; incomplete; partial on complete genome; missing N-terminus
	19	859968	860156	OS130_04065	WAC08377.1	2795638755	Ga0311013_11811	ATGCCGGACGAAAATAAAAAAACTGAAGATAAAGATTTTGTTTTGAGGGAACATCCCCCAAAGGTTAAGTTTGAGGTTTATGGTGAAGAGATGATTGAGAAGGAGGTCAAGTACAGTGGTAACAGCGGCAGAGTTTACCTCCCCCCGGATTGGGTTGGGCGAATAGTGAAAATAATTAAAATTAATTAA	MPDENKKTEDKDFVLREHPPKVKFEVYGEEMIEKEVKYSGNSGRVYLPPDWVGRIVKIIKIN	DUF2080 family transposase-associated protein				putative transposon-encoded protein DUF2080		pfam09853 - DUF2080
	20	1047521	1048564	OS130_04960	WAC08547.1	2795638936	Ga0311013_11992	ATGAAATTTTACAACCAGCTACACCAATATTACTGCGGCATCGATCTGCATGCCAGAAAAATGTACGTCTGTATTCTCGATCAAAAAGGCAAAACAATGGTTCATGAAAACATCAAAACTGACCCTGAACTGTTTTTTCAACTGATTTCTCCCTATCTGGAGAATATCGTTGTGGGTGTTGAATGCGTATTCTGCTGGTACTGGGTTTCAGATTTGTGCGCCAAGCATAAAATCCCTTTTGTTCTCGGTCATGCATTATATATGAAAGCCATCCACGGGGGAAAGACGAAAAATGATAAAATTGATTCCTACAAAATTGCCTTATTGCTTAAAGGTGGAAATTTCCCGACAGCCTATCCGTATCCGGCTAAGTGGCGTGCTACCAGGGATCTATTAAGA…	MKFYNQLHQYYCGIDLHARKMYVCILDQKGKTMVHENIKTDPELFFQLISPYLENIVVGVECVFCWYWVSDLCAKHKIPFVLGHALYMKAIHGGKTKNDKIDSYKIALLLKGGNFPTAYPYPAKWRATRDLLRRRMYLVHRCGELVAHIQNTNTQYNLPAFNKKLSRKYNHAGVAEQFENPEVRKSVEVDLAMIASLNQILNQLEWHIEKTAEQHDYHTLYLLRSIPGVGLILAPVMLYEIKDIKRFPSVQDFSSYARLIKPVKTSDGKWAGKSNGKIGNHHLKWACNEAAILMLRESEKAKQYVAKLERKYNKSKALGIFTHKIGRAVYFILKNKEAFNMEKFFSQ	IS110 family transposase	GO:0004803 - transposase activity			transposase	COG3547 - Transposase	pfam01548 - DEDD_Tnp_IS110; pfam02371 - Transposase_20
	21	1160029	1161024	OS130_05440	WAC08637.1	2795639039	Ga0311013_111095	ATGTCATATATACATTTAACAGAAAACGAACGATATGTCATCAGCCATTTAAATGTGGCTGGATTTAGTAAACGAGAAATTGCCCGCCGGATAAACCGAGATCACAGCACGGTCAGTCGTGAACTTAAACGCAACGGGCCGGAATATGATTGCACTGTTTATTGGTATGACTGGACGCATCCGGTAGCTCTAAAACGACGGCATCAGGCCAGGCATTATCGTCGGGAGGGCAACGAGCGCCTTGTTGATTATGTAAAAACAAAACTGAATCTGCAATGGTCTCCAGAGGAGATAAGCGATTATATGCGGATTAATTATCCTGATGATGAGACGATGCGAGTGTGCCATGAGACAATTTATCGCTGGATTTATAAGGATGCGAAGGTTAATGGCAAGCTT…	MSYIHLTENERYVISHLNVAGFSKREIARRINRDHSTVSRELKRNGPEYDCTVYWYDWTHPVALKRRHQARHYRREGNERLVDYVKTKLNLQWSPEEISDYMRINYPDDETMRVCHETIYRWIYKDAKVNGKLYLNLRRGRKRRRRQKRYGLGRRFLAGRKRIAQRPEIVEGRKRFGDWEGDTIEGKKSSGYIATLVERKSRYLLAGKLENKKATTLTDKSTQIFRRIPGIMRQTLTVDNGTEFAQFKELEEKTKLSIYFADPYAAWQRGANENTNGLLRQYFPKGTYMRKITERDISRAVKRLNNRPRKSLNYRTPYEVFWNAARGALAI	IS30 family transposase	GO:0004803 - transposase activity			IS30 family transposase	COG2826 - Transposase and inactivated derivatives, IS30 family	pfam13936 - HTH_38	KO:K07482 K07482 transposase, IS30 family
	22	1241521	1241805	OS130_05905	Pseudogene			GTGGAGTTGTTCTTCAAATGAATCAAACAGCGCTTGAGAATAAAGGCATTTTATGGAATATCTGAAAACGCAGTTAAGACCCGGATCCGGGTTGCCCTCTCAGTGTATCTTCTGGTCGCAATCATGAAAAAACGATTATATATCGATCTCAGCCTCTACAGTAGGTTACAGATTTTTAGCTTGACGCTTTTTGAAAAAAAGTCGATTATCCGATTACTTAGTCCACCGATCTACCCAAATGAGATTGCCGGTAACTACATCCAATTGAAATTATTTGACTATTAA		IS4 family transposase			internal stop; incomplete; partial on complete genome; missing N-terminus
	23	1313712	1313918	OS130_06240	Pseudogene			ATCTAAACTACCAATGCTATTGAATCGCTCAATTGTACCCTGAAAAAAACCATCAAAAACAGAGATTCTTTTCCCAAAGACGATGCGGTCATAACGTTTTTATATTTATCATTCAAAAATATTCAGAAAAAATGGACAATACCCATCAGAAATTGGGGCAAGAAGCTAAATCAGTTTGCTATCCTTTATGGTGATAGAATGCCCTAA		transposase	GO:0003677 - DNA binding; GO:0004803 - transposase activity	GO:0006313 - transposition, DNA-mediated	internal stop; incomplete; partial on complete genome; missing N-terminus
	24	1314008	1314169	OS130_06245	Pseudogene			AGCCGGTGGAAATGGCTGAAGCGTCGCTCAGCGATCTAGCCGATCTTTGGACACTTGAAATCAGACAACAAGCTGGAGCGCAACCATCCCAAAGGCAAAGAGGGTGATAGAATCAATGCGATTCTTGCGGGTTGCGGGTTTAATACGAGAAAGCTCATCCGG		IS5/IS1182 family transposase			internal stop; incomplete; partial on complete genome; missing N-terminus and C-terminus
	25	1357479	1358456	OS130_06470	WAC08826.1	2795639243	Ga0311013_111299	ATGCCGAGACAAGCCAGATTAGACGCTCCGGGAACATTGCACCACGTTATGATCCGCGGGATCGAAGGGATAACGATATTCCGTGACGATGACGATAAAAAAGATTTTCTCTGCCGTGTTGGTGATCTTGCCGAAAAGACCAAAACCCGAATTCTTGCCTGGGCGCTTATGTCCAATCATGTCCATCTTTTGTTTTTCAGCGGCCCGAAAGGAATCTCCACCTTCATGCGCCGGCTTCTAACCGGCTACAGCCTCCGATTTAACCGCAAACATCAGAGAAGCGGGCATCTTTTTCAAAACCGCTATAAATCCATTGTATGCGAACAAGAGCCATACTTATTGGAGCTTGTGCGTTACCTTCATTTGAATCCGTTACGGGCAAAGATAGTAAAAGATTTA…	MPRQARLDAPGTLHHVMIRGIEGITIFRDDDDKKDFLCRVGDLAEKTKTRILAWALMSNHVHLLFFSGPKGISTFMRRLLTGYSLRFNRKHQRSGHLFQNRYKSIVCEQEPYLLELVRYLHLNPLRAKIVKDLRELDRFPWSGHSVLMGKQESQWQEKDYVLGLFGRKRSQAIRAYRKFVEGGIVQGRRPELTGGGLIRSMGGWSRVLSLRKSCEKTENDARVLGGSDFVAAILLEAGKTVKRQIRNPRDKKAIKAIIKNSCNDGRISEKELRAGGKRREVTKVRGEIAGRLSREFGLTMAEIARELGVGASAIRMILEKMVAKK	transposase	GO:0003677 - DNA binding; GO:0004803 - transposase activity	GO:0006313 - transposition, DNA-mediated		REP element-mobilizing transposase RayT	COG1943 - REP element-mobilizing transposase RayT	pfam01797 - Y1_Tnp	KO:K07491 K07491 putative transposase
	26	1439309	1440304	OS130_06870	WAC08897.1	2795639325	Ga0311013_111381	ATGTCATATATACATTTAACAGAAAACGAACGATATGTCATCAGCCATTTAAATGTGGCTGGATTTAGTAAACGAGAAATTGCCCGCCGGATAAACCGAGATCACAGCACGGTCAGTCGTGAACTTAAACGCAACGGGCCGGAATATGATTGCACTGTTTATTGGTATGACTGGACGCATCCGGTAGCTCTAAAACGACGGCATCAGGCCAGGCATTATCGTCGGGAGGGCAACGAGCGCCTTGTTGATTATGTAAAAACAAAACTGAATCTGCAATGGTCTCCAGAGGAGATAAGCGATTATATGCGGATTAATTATCCTGATGATGAGACGATGCGAGTGTGCCATGAGACAATTTATCGCTGGATTTATAAGGATGCGAAGGTTAATGGCAAGCTT…	MSYIHLTENERYVISHLNVAGFSKREIARRINRDHSTVSRELKRNGPEYDCTVYWYDWTHPVALKRRHQARHYRREGNERLVDYVKTKLNLQWSPEEISDYMRINYPDDETMRVCHETIYRWIYKDAKVNGKLYLNLRRGRKRRRRQKRYGLGRRFLAGRKRIAQRPEIVEGRKRFGDWEGDTIEGKKSSGYIATLVERKSRYLLAGKLENKKATTLTDKSTQIFRRIPGIMRQTLTVDNGTEFAQFKELEEKTKLSIYFADPYAAWQRGANENTNGLLRQYFPKGTYMRKITERDISRAVKRLNNRPRKSLNYRTPYEVFWNAARGALAI	IS30 family transposase	GO:0004803 - transposase activity			IS30 family transposase	COG2826 - Transposase and inactivated derivatives, IS30 family	pfam13936 - HTH_38	KO:K07482 K07482 transposase, IS30 family
	27a	1457678	1458595	OS130_06975	WAC09102.1			ATAGGATTTGATGCACCATACTTTACTGATGAAAATGAAGCGAGACTTTATCTTGAAAGAATAAGATGGCCCCATGGTTCTATTTGTCCTCATTGCGGTAGTGCTGATCACCACTATGCCTTAAAGGGCAAAAAGGAGTCTACAGCACCTGTCCGTCAAGGTGTCTGGAAGTGTAAAAAGTGCCGAAAACAATTTAGTGTAACCGTGGGGACGGTTTTTGAGAAAAGCCATATACCACTTCATAAATGGCTGTTAGCTTCTTTTTTGATTTGTTCTTCTAAAAAGGGAATGAGTTCTCACCAACTCCATCGAATGCTCAAGGTTACTTATAAAACAGCATGGTTTATGAGTCACCGCATTCGATACGCCATGGATAAAAAACCCACAACAAAATTTCAA…	MGFDAPYFTDENEARLYLERIRWPHGSICPHCGSADHHYALKGKKESTAPVRQGVWKCKKCRKQFSVTVGTVFEKSHIPLHKWLLASFLICSSKKGMSSHQLHRMLKVTYKTAWFMSHRIRYAMDKKPTTKFQGTIEADETYIGGKGHGKRGRGAENKTPVFALVERNGNVMSMPVERVTGENLKFIISQNVEKSSTIMTDDFMSYRGLDKKFASHEVINHGKREYVRGNIHTNTIEGYFSILKRGIIGVYHHVGKNHLHRYLSEFNFRYNRRKNNDAERSVMALCGIEGKRLLYKDSPIVAITN	IS1595 family transposase	GO:0004803 - transposase activity
	27b	1457678	1458604			2795639347	Ga0311013_111403	ATGAAAAATATAGGATTTGATGCACCATACTTTACTGATGAAAATGAAGCGAGACTTTATCTTGAAAGAATAAGATGGCCCCATGGTTCTATTTGTCCTCATTGCGGTAGTGCTGATCACCACTATGCCTTAAAGGGCAAAAAGGAGTCTACAGCACCTGTCCGTCAAGGTGTCTGGAAGTGTAAAAAGTGCCGAAAACAATTTAGTGTAACCGTGGGGACGGTTTTTGAGAAAAGCCATATACCACTTCATAAATGGCTGTTAGCTTCTTTTTTGATTTGTTCTTCTAAAAAGGGAATGAGTTCTCACCAACTCCATCGAATGCTCAAGGTTACTTATAAAACAGCATGGTTTATGAGTCACCGCATTCGATACGCCATGGATAAAAAACCCACAACA…	MKNIGFDAPYFTDENEARLYLERIRWPHGSICPHCGSADHHYALKGKKESTAPVRQGVWKCKKCRKQFSVTVGTVFEKSHIPLHKWLLASFLICSSKKGMSSHQLHRMLKVTYKTAWFMSHRIRYAMDKKPTTKFQGTIEADETYIGGKGHGKRGRGAENKTPVFALVERNGNVMSMPVERVTGENLKFIISQNVEKSSTIMTDDFMSYRGLDKKFASHEVINHGKREYVRGNIHTNTIEGYFSILKRGIIGVYHHVGKNHLHRYLSEFNFRYNRRKNNDAERSVMALCGIEGKRLLYKDSPIVAITN					transposase-like protein	COG3677 - Transposase	pfam12760 - Zn_Tnp_IS1595; pfam12762 - DDE_Tnp_IS1595
	28	1629269	1629583	OS130_07785	Pseudogene			CTTTACAGAGATGCTGCGCCTGGTCGGCCTCGATCAATTTCAGATGAAAAAGTTGCCATGCTTATTCGTAAAACCCTTCCAACCAAATCTCAAGATAGGACTCATTGGACGTTTCGTTCCCTAGCCAAGGAGACCAAATTATCCCGTCCCACTGTGCATCGGATTTGGCAAGCCTTTGGGCTTCAACCCCATCGACAACGTCATTTTAAACTCTCGACTGACCACTTCTTTGTAGAAAAAGCTAGAGATATTGTCGGCTTGTATCTGAATCCTCCCGATAAAGCGATGGTGTCATGTGTGGACGAAAAAAGCCAA		IS630 family transposase			incomplete; partial on complete genome; missing N-terminus and C-terminus
	29	1689617	1690510	OS130_08035	WAC06218.1	2795639559	Ga0311013_111616	ATGGAAGATAACTTAATTGACCTTGTTGCTAAATACAAGGGTGATGACGATAAATGTCGCAAATACTTTGAATCCCTTAAATGGCCCGAGGGGGTTAAATGCCCTCGTTGTGGTTCTGATAAAATCTCTCACCTATATAAAGAAAAAAAGTTTGAGTGTGATTCCTGTCGCTATCAATTCTCCGTAACTGCTGGAACTATCTTTCACGATTCTCATTTACCGCTTTGGAAATGGTTAATAGCTGTATATCTCATGGTTGAATCAAAAAAAGGCATATCTGCCCTTCAACTTAAAAGAACTCTTAAAATAGCCTATAAAACCGCCTGGTATCTTTGCCACAGAATAAGAAAGGCTATCGAGGAAATACCCAACAAACCCAAACTTGACGGAATAGTTGAA…	MEDNLIDLVAKYKGDDDKCRKYFESLKWPEGVKCPRCGSDKISHLYKEKKFECDSCRYQFSVTAGTIFHDSHLPLWKWLIAVYLMVESKKGISALQLKRTLKIAYKTAWYLCHRIRKAIEEIPNKPKLDGIVEVDETYVGGKYDPRRKREKYEKQPVIGILKRGGNFEARKIRTASKKILIGIVNDRVAKGSNVMTDELPAYKSLINTFNHEKVNHSMEEWVRGNIHNNGVENAWSLFKRSIIGSYHQISAKHMDAYLDEFEWRFNNRENPYLFRDTIIKLLNAPKMEFKELVGKSA	IS1595 family transposase	GO:0004803 - transposase activity			transposase-like protein	COG3677 - Transposase	pfam12760 - Zn_Tnp_IS1595; pfam12762 - DDE_Tnp_IS1595
	30	1745575	1745760	OS130_08320	WAC06271.1			TTGCACATTATCCCTCTTCGTTTATTCAATACCCAGTTTCTTAATTCATTACTAACCGAACATAGGGAACATATTCGTTTATTCTTTTTGCCCAGCTACTGCCCAGAACTTAATCCTGACGAGCTACTTAACCAGGATGTAAAGAGCAATGCTGTGGGAAGACGTCGCGCCAAAGATCAGCAATAG	MHIIPLRLFNTQFLNSLLTEHREHIRLFFLPSYCPELNPDELLNQDVKSNAVGRRRAKDQQ	transposase
	31	1756763	1756930	OS130_08380	Pseudogene			CCTCGCTACCGTGCTCGCGGATGGGTGGTTGAGCGAACCCATTCCTGGCTGAATCGGTTCCGGAACTTGTTGGTTCGCTTTGAAAAAACAACTGCCGCTTACGAGGGCTTATTGGAATTAGCATCTGCCTTAATTGCTTTTCGTCAAATGATTGTTATTTACGGATAA		transposase			incomplete; partial on complete genome; missing N-terminus
	21	1767356	1767505	OS130_08430	Pseudogene			GATATGGAAAAGATGAAGGATGTTCTGGGAATCTGGCTCGAACAGAGCGAGGGCGCTAAGTTCTGGTTGAAGGTGATGACGGAGTTGAGAAATCGTGGTGTCCGAGAAATTTTCATTGCCTGTGGAGATGGGCTCAAGGTTTTTCCTGAA		transposase	GO:0003677 - DNA binding; GO:0004803 - transposase activity	GO:0006313 - transposition, DNA-mediated	incomplete; partial on complete genome; missing N-terminus and C-terminus
	33	1767713	1767889	OS130_08435	WAC06292.1			TTGGTATATCAAAGGTCAAAAGTTGCCTACGTATTGAAAGAAACTTTTGGTCGGTTATGGAGCTACCAGCGGGAAGTTTGGGCGATGAGATTTTTTGACAACCGGAAGGAGTCCTTGAAATGGCAACGGCTGAGAGCCAATGAGAAGTTTGCCGAGATGATTGAGCGACACGGGTAG	MVYQRSKVAYVLKETFGRLWSYQREVWAMRFFDNRKESLKWQRLRANEKFAEMIERHG	transposase
	34	1797829	1798333	OS130_08600	Pseudogene			ATGAGCGCTTTAAAATCATGGACAATGTCCGACGAACTCTGGGAACGGGTCGAGCCGCTGATTCCAAAAAGAAAGCGTCCGAGGAAGCGTAAATATTTTCGGCGGCCTGGAGGTGGCCGCAAACCTATGGAGTCCCGAAAAGTCTTTGAAGGCATTATCTTCGTATTGCGCACCGGGTGCCAATGGAAGGCCTTGCCGAAAAAGGAATTTGGCAGCGCCAGTTCCATCCACCAGTACTTTTTGGAGTGGAAACGGAAAGGGGTATTTTCGCGTCTTTGGAGTAAGGGACTGGCGGAATACGACGAGATGGAAGGGATCGCTTGGTCGTGGCAAGGCATAGATGTAGGGACGGTAAAAGCCTCTTTAGCTTTGGAGGCCGTGGGAGCGAATCCGACGGAT…		IS5 family transposase	GO:0004803 - transposase activity		frameshifted; incomplete; partial on complete genome; missing C-terminus
	35	1868588	1869325	OS130_08925	WAC06384.1	2795639732	Ga0311013_111789	ATGTGTAATTCTGATATTCATCGGAGAAAATCAATTCGTCTTAAGCATTATGATTATTCGTCAGCCGGGGCGTATTTTGTGACGATATGTGTCCACAATCGAAAAAATTCATTTGGAATAATCAAAAACGGGAAAATACGTTTGAATAATCTTGGAGAAATTGCCGGAGATGAATGGCAAAAGACGCCAGAAATAAGAAACGATATGAATATTCAATTGGATGAATTCGTCATAATGCCGAATCATATGCATGGAATAATAATGATCGGCGCCAATCAACACAATATCTGTAGGGACACGATGCATCGTGTCCTAAATGATGAAACGACAATGTATCAGGACGCAAAGCATTGCGTCCCTACGAATCGATTTGGGGGGCAATCAAAAAATTTATCGTCG…	MCNSDIHRRKSIRLKHYDYSSAGAYFVTICVHNRKNSFGIIKNGKIRLNNLGEIAGDEWQKTPEIRNDMNIQLDEFVIMPNHMHGIIMIGANQHNICRDTMHRVLNDETTMYQDAKHCVPTNRFGGQSKNLSSIIRGYKSAVTMYARKHGINFKWQTRFYEHIVRNKKELNQIREYIQNNPLQWHLDRENPLRTGIEPLENKIFGNTLKTGSRGEKFFAPTFTRNKILLFFLQYNLAAQWLAQDK	hypothetical protein				REP element-mobilizing transposase RayT	COG1943 - REP element-mobilizing transposase RayT		KO:K07491 K07491 putative transposase
	36	1964261	1964458	OS130_09355	Pseudogene			ATTTCTGAGGCTAAATTTCGAGAGTTTATCAGATACCTTTCTCTGGATTTAGACGCTCATAAAATTGCTTTTTTGACCGGTTTAAATCGCAATACCGTTAATCGTTATGTTTTGCTCATCAGAAAAAGGATTGCCGAGTTCTGTGAGCAATCATCTCCTTTTTCCGGAGAAGTCGAAGTAGACGAATCATACTTCGGA		IS1595 family transposase			incomplete; partial on complete genome; missing C-terminus
	37	2015726	2015871	OS130_09570	Pseudogene			CTACTTCATAAAGATGATGTTGATTAGACGTGAAATTACAGGAATGGGAGAACTTTTATAACCTTCATCGTCCTCATCGGTTGCACAAAGGTAAAGGTCCATCTGAAGCCCTCTACGAGAAAATGAAAGCCTTTAAGGATGTTTGA		IS481 family transposase			frameshifted; incomplete; partial on complete genome; missing N-terminus
	38	2127072	2129294	OS130_10100	WAC06605.1	2795639974	Ga0311013_112031	ATGAAATCTGCATATACAGCCAAAAAGCTTGCGGAGACCACCGGACTTAACAAAACCACGATTATGCGGCGCGCACAAAAAGAAGCCTGGCCGCACAAAACAGAAGCCGGCAACGGCGGAAAGACAAAGCATTATCTCCTCTCCTCCCTCCCTTCCGATATCCAGAAAAAAATTGCCGAAAAATCAACCCCGACCTCAGCCGAGATGCTTCCCGTGCTGGCGCCGGAAGCGGCGCTGATAGCGTTAAGAAAGCTTACCGATTTTCCGGACACGAGCCTTGCCGGCATCCGGGACACACGGATTCAAACCACCGAACACTCCATCTCGGAAAAGGACCTCAAGAATAAAAAATTTACCCGCTGGGTGCGCATTATCCAGGAAGCCGAACGCGCTCCCGCA…	MKSAYTAKKLAETTGLNKTTIMRRAQKEAWPHKTEAGNGGKTKHYLLSSLPSDIQKKIAEKSTPTSAEMLPVLAPEAALIALRKLTDFPDTSLAGIRDTRIQTTEHSISEKDLKNKKFTRWVRIIQEAERAPAGWKKRAWIENVALRHEVDWRTIYKKLKKYNSQGLVGLTHRKSTRKTPKVWTPEAVDFWLGMVLKRSHRKISKDSLFKCLKIEAHNRSWQTGSYESALWWLKKRLNPQLLALQKGGLRALDNTLPPILRDYSDLEPFEILVGDQHRFDFWVVDEETGEVFRPECYMWQDLRTRIIYGIAIDRRYDAALMGMALHIGIRCFGAFKNIYTDNGKPENSRYIIGIMKDMRALGLSVEREIDYPIDLNGQDPEEIMPAFVMPGEHRRAIVK…	transposase						pfam02914 - DDE_2; pfam09299 - Mu-transpos_C	KO:K07497 K07497 putative transposase
	39	2180395	2181390	OS130_10365	WAC06654.1	2795640028	Ga0311013_112085	ATGTCATATATACATTTAACAGAAAACGAACGATATGTCATCAGCCATTTAAATGTGGCTGGATTTAGTAAACGAGAAATTGCCCGCCGGATAAACCGAGATCACAGCACGGTCAGTCGTGAACTTAAACGCAACGGGCCGGAATATGATTGCACTGTTTATTGGTATGACTGGACGCATCCGGTAGCTCTAAAACGACGGCATCAGGCCAGGCATTATCGTCGGGAGGGCAACGAGCGCCTTGTTGATTATGTAAAAACAAAACTGAATCTGCAATGGTCTCCAGAGGAGATAAGCGATTATATGCGGATTAATTATCCTGATGATGAGACGATGCGAGTGTGCCATGAGACAATTTATCGCTGGATTTATAAGGATGCGAAGGTTAATGGCAAGCTT…	MSYIHLTENERYVISHLNVAGFSKREIARRINRDHSTVSRELKRNGPEYDCTVYWYDWTHPVALKRRHQARHYRREGNERLVDYVKTKLNLQWSPEEISDYMRINYPDDETMRVCHETIYRWIYKDAKVNGKLYLNLRRGRKRRRRQKRYGLGRRFLAGRKRIAQRPEIVEGRKRFGDWEGDTIEGKKSSGYIATLVERKSRYLLAGKLENKKATTLTDKSTQIFRRIPGIMRQTLTVDNGTEFAQFKELEEKTKLSIYFADPYAAWQRGANENTNGLLRQYFPKGTYMRKITERDISRAVKRLNNRPRKSLNYRTPYEVFWNAARGALAI	IS30 family transposase	GO:0004803 - transposase activity				COG2826 - Transposase and inactivated derivatives, IS30 family	pfam13936 - HTH_38	KO:K07482 K07482 transposase, IS30 family
	40a	2260834	2261394	OS130_10745	WAC06726.1			TTGATGGAAACAATTCCGGAGCGGATTGATTGGCTGTGGTTTTTGGATTTTGATTTAGACTCTGAGATTCCCACCCACAGTGTTTTGTCCAAAGCGAGAAAGAAATGGGGCTCAGAGGTTTTTAAAAGCTTTTTCGAGCGCATTTTCATCCAGTGCGTTGAAGCCGGATTGGTAGAGGGCAGTAAAATTTTCATCGATTCAAGCCTCATTGATGCCAATGCCTCCAATAAGTCTGTTTTAGACACCAAATCTCTCAAGCACCAGCTTCATGAAAACTATCATATGCTGGAAGCGCGCCGCTCGTCGAAGTCCAGGCGTGACTTAAGAACCAGACAACACTTGATGGAGCGTTCCTTTGCCTGGTCTAAGCGTTATGGTTATGACCAAGCCCGGTGGCGA…	MMETIPERIDWLWFLDFDLDSEIPTHSVLSKARKKWGSEVFKSFFERIFIQCVEAGLVEGSKIFIDSSLIDANASNKSVLDTKSLKHQLHENYHMLEARRSSKSRRDLRTRQHLMERSFAWSKRYGYDQARWRELWRMRIQEYLVCAIQNIQVLVKYGAMPKKPVAMALNQVKKRLQKQQTWLLLQ	transposase
	40b	2260834	2261391			2795640108	Ga0311013_112165	ATGGAAACAATTCCGGAGCGGATTGATTGGCTGTGGTTTTTGGATTTTGATTTAGACTCTGAGATTCCCACCCACAGTGTTTTGTCCAAAGCGAGAAAGAAATGGGGCTCAGAGGTTTTTAAAAGCTTTTTCGAGCGCATTTTCATCCAGTGCGTTGAAGCCGGATTGGTAGAGGGCAGTAAAATTTTCATCGATTCAAGCCTCATTGATGCCAATGCCTCCAATAAGTCTGTTTTAGACACCAAATCTCTCAAGCACCAGCTTCATGAAAACTATCATATGCTGGAAGCGCGCCGCTCGTCGAAGTCCAGGCGTGACTTAAGAACCAGACAACACTTGATGGAGCGTTCCTTTGCCTGGTCTAAGCGTTATGGTTATGACCAAGCCCGGTGGCGAGAA…	METIPERIDWLWFLDFDLDSEIPTHSVLSKARKKWGSEVFKSFFERIFIQCVEAGLVEGSKIFIDSSLIDANASNKSVLDTKSLKHQLHENYHMLEARRSSKSRRDLRTRQHLMERSFAWSKRYGYDQARWRELWRMRIQEYLVCAIQNIQVLVKYGAMPKKPVAMALNQVKKRLQKQQTWLLLQ					DDE family transposase		pfam05598 - DUF772; pfam13751 - DDE_Tnp_1_6
	41	2298864	2299658	OS130_10945	WAC06763.1	2795640148	Ga0311013_112205	ATGAAACGGCGGCGCTCACTTTCAACTATTAAAAGAGATTTACAATTATGGTTGAGAATCAAACCCATCAAGGCCGATCATCCTCTCTGGGGCTATCGCCGGGTTTGGTCATATCTGAAATACCGACGCGGGTATTCGGTCAGCATTAATCGTATCTATCGGATTATGAAAGAACACAACCTGCTGGTTACACCGCAGGTGCGGATTAAAGCTAAACGAGGGCCGATAAAACCAAAACCCAAAGCCACCAGGCCTAATCAATTTTGGGGCATTGATATGACTAAAATCCGCATGGCATCCTGGGGCTGGCTCTATTTAACCATTGTCCTTGACTGGTACACAAAAGAGATTGTCGGTTATTCTCTATCCATGCAATCAAAGACCGATGATTGGCTTTCT…	MKRRRSLSTIKRDLQLWLRIKPIKADHPLWGYRRVWSYLKYRRGYSVSINRIYRIMKEHNLLVTPQVRIKAKRGPIKPKPKATRPNQFWGIDMTKIRMASWGWLYLTIVLDWYTKEIVGYSLSMQSKTDDWLSALDMAVNNRFPHGVREAAKEQNLFLISDNGSQPTARRFMMSCSLLGLKQIFTTWSNPKGNSDTERVMRTIKEDILWPYDWDNPFEFQIGLAKWINDYNTDYPNQALGNLTPRQCYENYIYNQPISHLKNAC	IS3 family transposase	GO:0004803 - transposase activity			transposase InsO family protein	COG2801 - Transposase InsO and inactivated derivatives	pfam00665 - rve; pfam13276 - HTH_21	KO:K07497 K07497 putative transposase
	42	2299655	2299930	OS130_10950	WAC06764.1	2795640149	Ga0311013_112206	ATGAAAAAACGCATCTGGACCAGCCAGGAAAAACTGCGTATCGTGCTTGAGGGGCTATCCGGTCACATTGAAATTTCGAAACTCTGTGCCAAATACCAAATTGCCAATACCCAGTATTACCTCTGGCGTGATCAGCTCTTAAAACACGGTCACCAAGCCTTTGAAACTAAAAATATTTCTAAAAAAGAACAGCACTTGGAACAAGAAGTTCTTAAATTAAAGAAAATCATCGGCGATTTGACCGTCGAATTAAAAAAAAGCGACTACGAGCTATGA	MKKRIWTSQEKLRIVLEGLSGHIEISKLCAKYQIANTQYYLWRDQLLKHGHQAFETKNISKKEQHLEQEVLKLKKIIGDLTVELKKSDYEL	transposase				transposase	COG2963 - Transposase and inactivated derivatives	pfam01527 - HTH_Tnp_1	KO:K07483 K07483 transposase
	43	2304711	2305076	OS130_10985	WAC06771.1	2795640157	Ga0311013_112214	ATGAGCTTGGTGATCAACACGATAGAGAAATTGAAAATGAATCCGAACATTACAAAATTAGAGGAAGCCATGATTCATTCCGACCAAGGCTCCCAATACACCCATCCGCTGTACATTGAAACGATCAAGAAGCTTAAAATGGTGCAATCCATGTCCAGAAAAGGAAACTGCCTGGATAACGCTCCGATTGAGTCATTCTTCGGGCATCTCAAGGACGATGTGGATTACCAATCATGCAAGAGCTTCGAAAAACTGCATTGGCTTATCGGGGAATATGTGAAATACTATAACTATAAAAGACAGCAATGGAATTTAAAAAAGATGACCCCTGTTGAATACAGAAATCATCTTTTAAGTTCAGCCTAA	MSLVINTIEKLKMNPNITKLEEAMIHSDQGSQYTHPLYIETIKKLKMVQSMSRKGNCLDNAPIESFFGHLKDDVDYQSCKSFEKLHWLIGEYVKYYNYKRQQWNLKKMTPVEYRNHLLSSA	IS3 family transposase				integrase-like protein		pfam13333 - rve_2	KO:K07497 K07497 putative transposase
	44	2305098	2305541	OS130_10990	WAC06772.1	2795640158	Ga0311013_112215	ATGGATGTGAAAATGCTCTCAGACATCGCCAAGGTCACAAGAAGCGGATATTACAGATGGCTGAAGCATTCCGCGGAGCCGGAAAAAGACTATCATGATTATTTGCTCATTAAACAGATATTCGAAAAAGGAAGGAAGAAATACGGCTTCAGAACCATCCGAATGAAGCTGCTGAAAAAGGGAATAATCATGAACCATAAAAAGATAGTCCGCATTATGAAAAAGTACAACTTGATCACAAAAATACGCAGGAAAAATCCATATCAGACGATAATAAAGAAATCCTTGGAACACCGGACGTTTGGAAACATATTGAACAGGCGGTTCAACCAGGCAGTCCCTTTCAAGGTATTTTGCACAGATATCACCTACATTATGTTTAATCGCCGGTTCGCCTAT…	MDVKMLSDIAKVTRSGYYRWLKHSAEPEKDYHDYLLIKQIFEKGRKKYGFRTIRMKLLKKGIIMNHKKIVRIMKKYNLITKIRRKNPYQTIIKKSLEHRTFGNILNRRFNQAVPFKVFCTDITYIMFNRRFAYLSVVKDVASGEVVA	IS3 family transposase				helix-turn-helix protein		pfam13276 - HTH_21
	45	2397620	2398615	OS130_11395	WAC06848.1	2795640243	Ga0311013_112300	ATGTCATATATACATTTAACAGAAAACGAACGATATGTCATCAGCCATTTAAATGTGGCTGGATTTAGTAAACGAGAAATTGCCCGCCGGATAAACCGAGATCACAGCACGGTCAGTCGTGAACTTAAACGCAACGGGCCGGAATATGATTGCACTGTTTATTGGTATGACTGGACGCATCCGGTAGCTCTAAAACGACGGCATCAGGCCAGGCATTATCGTCGGGAGGGCAACGAGCGCCTTGTTGATTATGTAAAAACAAAACTGAATCTGCAATGGTCTCCAGAGGAGATAAGCGATTATATGCGGATTAATTATCCTGATGATGAGACGATGCGAGTGTGCCATGAGACAATTTATCGCTGGATTTATAAGGATGCGAAGGTTAATGGCAAGCTT…	MSYIHLTENERYVISHLNVAGFSKREIARRINRDHSTVSRELKRNGPEYDCTVYWYDWTHPVALKRRHQARHYRREGNERLVDYVKTKLNLQWSPEEISDYMRINYPDDETMRVCHETIYRWIYKDAKVNGKLYLNLRRGRKRRRRQKRYGLGRRFLAGRKRIAQRPEIVEGRKRFGDWEGDTIEGKKSSGYIATLVERKSRYLLAGKLENKKATTLTDKSTQIFRRIPGIMRQTLTVDNGTEFAQFKELEEKTKLSIYFADPYAAWQRGANENTNGLLRQYFPKGTYMRKITERDISRAVKRLNNRPRKSLNYRTPYEVFWNAARGALAI	IS30 family transposase	GO:0004803 - transposase activity			IS30 family transposase	COG2826 - Transposase and inactivated derivatives, IS30 family	pfam13936 - HTH_38	KO:K07482 K07482 transposase, IS30 family
	46	2483966	2484829	OS130_11840	WAC06928.1	2795640334	Ga0311013_112391	ATGAATATAGTTGAAATTTATAAGCTTTTCCCTACCCACAATCATTGCATTGACCATTTAGAAAAAATCAGATGGGAAAATAAACCTACCTGCCCTTATTGTCAATCGCAAAGCATTACTCCCCGCCCCAAAGAAAAACGCTACCAATGCAATAGTTGCAATACCAGTTTCAGGGTAACCGTTGGAACTATTTTTCATCAAACTCATTTGCCATTACAAAAATGGTTTTTGGCGATCTGCCTGGTGCTTAATGCTAAAAAGGGAGTTTCCGCAAGACAATTATCACGTGATCTTAAAGTCAATAAAGATACCGCTTGGCGCATGGGTATGAAAATTAGACAAGCAATGAGCGAAAGAGAACAAAAAGAACTATTAACCGGACTTGTTGAAATGGACGAA…	MNIVEIYKLFPTHNHCIDHLEKIRWENKPTCPYCQSQSITPRPKEKRYQCNSCNTSFRVTVGTIFHQTHLPLQKWFLAICLVLNAKKGVSARQLSRDLKVNKDTAWRMGMKIRQAMSEREQKELLTGLVEMDETYIGGKPRKGSGPHKRGRGTQKIPVVGMVEREGSIKAEVVKNRKLDSKSLSSLVRRNIDTKNATLFTDEFKGYLGIKKFMLHQVVDHTVWYVSGDAHTNTIESFWALLKRGIVGQYHKVSLRHLARYIDEFSYRWNHRKDENLFGLTLQKSLGV	IS1595 family transposase	GO:0004803 - transposase activity			transposase-like protein	COG3677 - Transposase	pfam12760 - Zn_Tnp_IS1595; pfam12762 - DDE_Tnp_IS1595
	47a	2606831	2607529	OS130_12350	WAC09141.1			ATTGGGCATAATCCGAAACACGGCGAAAAAAAAGGATACCGTCCGATTTTATGCTTTATTGAACAGACAAGAGAATACCTGTATGGGAAACTGCGGAAAGGAGAAACCGTCAGCGGCGAGGAGACAGCCAAAGTGATTCACACCTTCAAGGATCGTTTACCTTCTTGTGTTCAAAAAGTACTTCTGAGAGGGGACGGGGAATTTATGAGTTGGGCCAGCGTTGAAGCCGCCCTGGATGAAGGCTATGATTTTATTTTTGCCAATAAGCAATGTGAACCGTCATTTGATCCGGCCGCATGGTACCCACTCCTGATGCAGGAAGGAATTGAATTTAACAGTTGCCTGTACAAACCATTCGGCTGGGAACAGGCATGCCGGTTTGTTGCCATGCGGATTCCC…	MGHNPKHGEKKGYRPILCFIEQTREYLYGKLRKGETVSGEETAKVIHTFKDRLPSCVQKVLLRGDGEFMSWASVEAALDEGYDFIFANKQCEPSFDPAAWYPLLMQEGIEFNSCLYKPFGWEQACRFVAMRIPKKSDKKQTQLELFEDNQFVYRIFCTNLNGKAHEVIKIYDKRADAENLIGEAKQEGLDAIPSGKFKNNYAFFQIAMLPYNLWRYFLKSWPICGRVRKARL	transposase
	47b	2606831	2607397			2795640442	Ga0311013_112499	GTGATTCACACCTTCAAGGATCGTTTACCTTCTTGTGTTCAAAAAGTACTTCTGAGAGGGGACGGGGAATTTATGAGTTGGGCCAGCGTTGAAGCCGCCCTGGATGAAGGCTATGATTTTATTTTTGCCAATAAGCAATGTGAACCGTCATTTGATCCGGCCGCATGGTACCCACTCCTGATGCAGGAAGGAATTGAATTTAACAGTTGCCTGTACAAACCATTCGGCTGGGAACAGGCATGCCGGTTTGTTGCCATGCGGATTCCCAAGAAATCGGATAAAAAACAAACACAGCTCGAACTGTTTGAAGATAATCAGTTTGTTTACCGGATATTTTGCACAAATCTTAACGGTAAGGCGCACGAGGTTATTAAGATTTATGATAAGCGGGCGGATGCG…	VIHTFKDRLPSCVQKVLLRGDGEFMSWASVEAALDEGYDFIFANKQCEPSFDPAAWYPLLMQEGIEFNSCLYKPFGWEQACRFVAMRIPKKSDKKQTQLELFEDNQFVYRIFCTNLNGKAHEVIKIYDKRADAENLIGEAKQEGLDAIPSGKFKNNYAFFQIAMLPYNLWRYFLKSWPICGRVRKARL					DDE family transposase		pfam13701 - DDE_Tnp_1_4
	48	2703967	2704329	OS130_12815	WAC07100.1	2795640537	Ga0311013_112594	ATGGTTCGGCTGAAGGTGCAGGAATACATTCAGGAAATTCTGGAGAACGAAGTTGAGGTCTTTTTGGGTAGGAAGAAATCTGAACGGATCAAGCCCATCGATGGCACACCGGGGTATTGGAACGGACACGGGAATCGGAAGAAGTTCACCGTGATGAACGGAACCATCACCATTCGTCGTACACGTGTAAGGGGGAGCGAAGAACGATTCAAGAGCACGGTAATTCCTTTTTTCAAGCGCCGGTCGAAAGAAGTGGGGCAGTTGCTGCCGGAGCTATATTTACACGGGTTGGCCAAAGGGGATTTTGAGATGGCACTGGGGGTTTATTGGGATAGGGAGTGTCGCTGTCGGCTTCGGCGATAG	MVRLKVQEYIQEILENEVEVFLGRKKSERIKPIDGTPGYWNGHGNRKKFTVMNGTITIRRTRVRGSEERFKSTVIPFFKRRSKEVGQLLPELYLHGLAKGDFEMALGVYWDRECRCRLRR	transposase	GO:0003677 - DNA binding; GO:0004803 - transposase activity	GO:0006313 - transposition, DNA-mediated		mutator family transposase		pfam00872 - Transposase_mut
	49	2704398	2704862	OS130_12820	WAC07101.1	2795640538	Ga0311013_112595	GTGGTCTATCAGTGGGCAGATGGTATTTATGTGAAAGCCGGGCTGGAAAAAGACAAGGCTGCGCTTTTTTTAGTGATTATCGGGGCTCTCAGCAACGGAAGGAAAGTTTTTCTTGCCTGTGAGAGCGGATATCGGGAGAGCAAGGAATCCTGGAACGGAGTTCTGAGGGGACTGATAAATCGTGGCCTGAGGCTCGGCAGGTTAACGATTGCCGATGGTCATCTGGGAATATGGTCTGCGCTCGGAGAGCTTCATGCTGAAGGAAAAGAGGAGCGGCGCTGGAATCATAAGATCAGGAATGTCCTTGACTGTTTTCCCAAGAGGCTGCGTTCCGAGGCGGCAGAAAAGCTCAAACCGGTTCCCTATGCGGAAACGCTCGTGGAGTGTGAGCGTCGTCGG…	MVYQWADGIYVKAGLEKDKAALFLVIIGALSNGRKVFLACESGYRESKESWNGVLRGLINRGLRLGRLTIADGHLGIWSALGELHAEGKEERRWNHKIRNVLDCFPKRLRSEAAEKLKPVPYAETLVECERRRDAFIGHYRKDFPKATEKLLSD	transposase	GO:0003677 - DNA binding; GO:0004803 - transposase activity	GO:0006313 - transposition, DNA-mediated		mutator family transposase		pfam00872 - Transposase_mut
	50	2786113	2786739	OS130_13185	WAC07169.1	2795640612	Ga0311013_112669	ATGCCATATAATCCTGAAAAACATCATCGCCGTTCCATTCGTTTGCGGAATTATGATTATTCGCAGTCCGGGGCGTATTTTATTACCGTATGTACCCAGAAACGGGAACGTTTGTTTGGGGACGTGGTATCGGGAAAATTACAGTTTAACCTTGCCGGTCAAATGGTTGAGAAAGGGTGTTTGGAATTAATGGATAAATTTCCCACCACAAAAATTGATATCCACGTTGTCATGCCCAATCATTTTCACGGAATTATCGCCGTAGGGGCGGCCCTATGTGGCCGCCCTGAAAAAGATGAAGGTCGCACAAACAAAGAAGAAGGACAACCGCACAATAACAATGGCCAACCACATAAAAACAAAGGGCAACCACATAGGGTTGCCCCTACATTGGGGAAC…	MPYNPEKHHRRSIRLRNYDYSQSGAYFITVCTQKRERLFGDVVSGKLQFNLAGQMVEKGCLELMDKFPTTKIDIHVVMPNHFHGIIAVGAALCGRPEKDEGRTNKEEGQPHNNNGQPHKNKGQPHRVAPTLGNIVNWFKIMTTNEYLRQIKQNNWHRFKLKLWQRNYYEHIIRDENELNHIREYIKNNPLQWDRDELNPFNKNQKDKI	hypothetical protein				REP element-mobilizing transposase RayT	COG1943 - REP element-mobilizing transposase RayT		KO:K07491 K07491 putative transposase
	51	2866683	2866787	OS130_13605	Pseudogene			ATGGCACGGGCTAAAAGACATTATGTTCCCGGGCAAATATGGCATATCACCCACGGCTTCCATAAAAGGGAATTTCTGCTCAAATTTTCCAAGGATTGCCGGAGA		transposase			incomplete; partial on complete genome; missing C-terminus
	52	2868655	2869701	OS130_13625	WAC07251.1	2795640702	Ga0311013_112759	ATGAGATTCTACACCAATCAACACAAATTCTATTGTGGTATCGATTTGCACGCCCGATCCATGTACATCTGCATTCTGGATCAGGAGGGCAATACCGTGCTTCACAAAAACTTCAAAACCACCCCGGAATCCTTTCTTCGGGCCATCCAACCTTACCGGGAGGATATTGTCGTCGCCGTCGAATGCCTTTTTGTCTGGTTCTGGCTTGCCGATCTTTGCAACCGGGAAGCGATCCCTTTTGTTCTTGGACATGCACTCTACATGAAAGCGATCCATGGTGGCAAAAGCAAAAATGACAAAATTGATTCCCGGAAAATCGCTGTTCTTCTCCGGGGAGGAACGCTGCCGACAGCCTATGTCTATCCGGAGGCCATGCGCTCAACCCGGGATCTCCTCAGG…	MRFYTNQHKFYCGIDLHARSMYICILDQEGNTVLHKNFKTTPESFLRAIQPYREDIVVAVECLFVWFWLADLCNREAIPFVLGHALYMKAIHGGKSKNDKIDSRKIAVLLRGGTLPTAYVYPEAMRSTRDLLRRRNHLMRKRSELLPHIHNTNSQYNLPEFEKKISYKANRDGVSDHFPDPSVQKSIEVNLQLLDLYDRLLTELELFIVKQAKGNDIRSFYLLRSIPGMEKILSLIVLYEVHDITRFARVQDFVSYCRLVKCPRGSGGKKSGAKNSKIGNAHLKWVFSEAACLFLRGNEPAQNYHDRLVSKLGKGKALSIIAHKIGRAVYFMLKRKEPFNVNTFFAHI	IS110 family transposase	GO:0004803 - transposase activity			transposase	COG3547 - Transposase	pfam01548 - DEDD_Tnp_IS110; pfam02371 - Transposase_20
	53	2872073	2873287	OS130_13650	Pseudogene			ATGAAAGGGTATTTAGAGGTGGCCGATATTTTTCGGGGATTTGGGCCGGATTATCGGGAGCTTCATGGTGCGGAGATGCCCCTTCGTCATTTGCGGGTCATGCGGGCCATCGAGGTTTGCCGGACGGCTGAACTTGGGGGGCATATCGATCAATGCGATCACTGTGGTCAGTTGAAAGTCTCCTATAATTCCTGCCGGAATCGACATTGTCCCAAATGCCAATTTTTGGAGAAGGAGCGGTGATTGGAGGCCCGGAAGAAGGATCTGCTGCCGATTGCATATTTTCACTTGGTGTTTACCCTGCCGGAGAGCCTCCGGTCCCTGGCTTTAAGGAATCAGAAGGTGATTTACCATCTTCTGTTTAAGACTGCTTCTGAAACACTGTTGCAATTGGCTAAG…		IS91 family transposase	GO:0004803 - transposase activity		internal stop
	54	2926381	2926677	OS130_13890	WAC07301.1			GTGACTACGCTTCGGCAGTCTGGGTTCGCAAATTTTTCGACCACCGGCGGGAATCCCTCAACTGGCAAACAAAGACTGAAGCCATTTGAAGAACTCTCCGAGTTGATAGACCTTCGCTGGGACGGCATGGTCTTGGATTGCAAATCCGAACCCAAAGTGGCATTGGGGTTTGTTGAAGGGATCAACAACAAGATCAGAGTGATTCAACGGAGAGCTTACGGGTTGGAAAACCCCAAATGCTTCCGGCTGAAAGTTCCGACTTGCATGTTGACGTCATTCAACTACAGAAACCTCTAA	MTTLRQSGFANFSTTGGNPSTGKQRLKPFEELSELIDLRWDGMVLDCKSEPKVALGFVEGINNKIRVIQRRAYGLENPKCFRLKVPTCMLTSFNYRNL	transposase
	55	2945210	2945435	OS130_13990	Pseudogene			ATGGAGAATTACAGGAAATCGAGTCATAACCCATACGATTTCAAGTATCCTATAGTATGGATCACAAAATACCGAAAGCAAATCCTTTTGGGGTAGGCGCATGTGGGCACGAGGCTACTTTGCGGCAAACTCCGGCAATGTGACCGACGAATTGATCATGAAATATATAGAACAACAAAGTATTGAGCCTCCCGATGGTGACTTCAAGGTTGATGGAGAACTTTAG		transposase	GO:0003677 - DNA binding; GO:0004803 - transposase activity	GO:0006313 - transposition, DNA-mediated	frameshifted
	56	3256052	3257047	OS130_15420	WAC07578.1	2795641064	Ga0311013_113122	ATGTCATATATACATTTAACAGAAAACGAACGATATGTCATCAGCCATTTAAATGTGGCTGGATTTAGTAAACGAGAAATTGCCCGCCGGATAAACCGAGATCACAGCACGGTCAGTCGTGAACTTAAACGCAACGGGCCGGAATATGATTGCACTGTTTATTGGTATGACTGGACGCATCCGGTAGCTCTAAAACGACGGCATCAGGCCAGGCATTATCGTCGGGAGGGCAACGAGCGCCTTGTTGATTATGTAAAAACAAAACTGAATCTGCAATGGTCTCCAGAGGAGATAAGCGATTATATGCGGATTAATTATCCTGATGATGAGACGATGCGAGTGTGCCATGAGACAATTTATCGCTGGATTTATAAGGATGCGAAGGTTAATGGCAAGCTT…	MSYIHLTENERYVISHLNVAGFSKREIARRINRDHSTVSRELKRNGPEYDCTVYWYDWTHPVALKRRHQARHYRREGNERLVDYVKTKLNLQWSPEEISDYMRINYPDDETMRVCHETIYRWIYKDAKVNGKLYLNLRRGRKRRRRQKRYGLGRRFLAGRKRIAQRPEIVEGRKRFGDWEGDTIEGKKSSGYIATLVERKSRYLLAGKLENKKATTLTDKSTQIFRRIPGIMRQTLTVDNGTEFAQFKELEEKTKLSIYFADPYAAWQRGANENTNGLLRQYFPKGTYMRKITERDISRAVKRLNNRPRKSLNYRTPYEVFWNAARGALAI	IS30 family transposase	GO:0004803 - transposase activity			IS30 family transposase	COG2826 - Transposase and inactivated derivatives, IS30 family	pfam13936 - HTH_38	KO:K07482 K07482 transposase, IS30 family

[truncated: 10 more sheets: Table S10. Insertion sequences, Table S11. Proteomics results, Table S12a. Peptide statistics, Table S12b. Protein statistics, Table S13. Benzoyl-CoA genes , Table S14. BLASTP results, Table S15. Structure prediction, Table S16a. PROST GO terms, Table S16b. DeepFRI GO terms, Table S17. Electron balances]
